# Supplementary material for: Reemergence of Measles in the Americas: The Genotype B3 2011–2012 Outbreak in Ecuador
Source: Vaccines (Basel). 2017 Jun 2;5(2):15. doi: 10.3390/vaccines5020015 (PMC5492012; doi:10.3390/vaccines5020015)
Supplement: Supplementary file 1 [file vaccines-05-00015-s001.zip]

Archive with 3 entries (2 files):
- Measles Data Final.xlsx
- __MACOSX/
- __MACOSX/._Measles Data Final.xlsx
