# Supplementary material for: Reemergence of Measles in the Americas: The Genotype B3 2011–2012 Outbreak in Ecuador
Source: Vaccines (Basel). 2017 Jun 2;5(2):15. doi: 10.3390/vaccines5020015 (PMC5492012; doi:10.3390/vaccines5020015)
Supplement: Supplementary file 1 [file vaccines-05-00015-s001.zip › Measles Data Final.xlsx]

## Sheet: Data
Year	Number	SE	Group Age	Group Age	Sex	Ethnicity	Ethnicity	Province	Province	County	Vaccine	Vaccine	Doses	Doses	Vaccine2011_2012	Type of Eruption	Conjuntivitis	Coryza	Cough	Koplik Spots	Adenopathy	Arthralgia	Hospitalizations	Hospitalizations	Initial Diagnosis	Final Diagnosis	Death	Genotype	Final Classification	Case
2012	6	11	< 6m	1	1	Mestizo	1	Azuay	1	Cuenca	N/A	3	N/A	5	NO	Maculopapular	no	no	yes	no	no	no	no	2	N/A	N/A	No		discarded	0
2011	8	16	< 6m	1	2	Indígena	2	Tungurahua	23	Ambato	N/A	3	N/A	5	NO	missing data	no	no	no	no	no	no	no	2	N/A	N/A	No		discarded	0
2012	13	19	< 6m	1	2	Mestizo	1	Azuay	1	Cuenca	N/A	3	N/A	5	NO	Maculopapular	no	no	no	no	yes	no	no	2	N/A	N/A	No		discarded	0
2012	49	3	< 6m	1	2	Mestizo	1	Cañar	3	La Troncal	N/A	3	N/A	5	NO	Maculopapular	no	yes	yes	no	no	no	no	2	N/A	N/A	No		discarded	0
2012	53	24	< 6m	1	2	Indígena	2	Cañar	3	Azogues	N/A	3	N/A	5	NO	Maculopapular	no	no	no	no	no	no	no	2	N/A	N/A	No		discarded	0
2012	62	10	< 6m	1	1	Mestizo	1	BOLIVAR	2	GUARANDA	N/A	3	N/A	5	NO	Maculopapular	no	no	no	no	no	no	no	2	N/A	N/A	No		discarded	0
2012	65	23	< 6m	1	1	Mestizo	1	BOLIVAR	2	CHILLANES	N/A	3	N/A	5	NO	Maculopapular	no	no	yes	no	no	no	no	2	N/A	N/A	No		discarded	0
2012	81	6	< 6m	1	1	Mestizo	1	Chimborazo	5	Guano	N/A	3	N/A	5	NO	Maculopapular	no	no	no	no	no	no	no	2	N/A	N/A	No		discarded	0
2012	91	10	< 6m	1	1	Mestizo	1	Chimborazo	5	Riobamba	N/A	3	N/A	5	NO	Maculopapular	yes	yes	yes	no	no	no	no	2	N/A	N/A	No		discarded	0
2012	106	14	< 6m	1	2	Mestizo	1	Chimborazo	5	Riobamba	N/A	3	N/A	5	NO	Maculopapular	no	no	yes	no	no	no	no	2	N/A	N/A	No		discarded	0
2012	112	16	< 6m	1	2	Indígena	2	Chimborazo	5	Riobamba	N/A	3	N/A	5	NO	Maculopapular	yes	yes	yes	no	no	no	no	2	N/A	N/A	No		discarded	0
2012	113	16	< 6m	1	1	Indígena	2	Chimborazo	5	Riobamba	N/A	3	N/A	5	NO	Maculopapular	no	no	yes	no	no	no	no	2	N/A	N/A	No		discarded	0
2012	120	21	< 6m	1	1	Mestizo	1	Chimborazo	5	Riobamba	N/A	3	N/A	5	NO	Maculopapular	yes	yes	yes	no	no	no	no	2	N/A	N/A	No		discarded	0
2012	121	22	< 6m	1	2	Mestizo	1	Chimborazo	5	Riobamba	N/A	3	N/A	5	NO	missing data	yes	yes	yes	no	yes	no	no	2	N/A	N/A	No		discarded	0
2012	131	26	< 6m	1	1	Mestizo	1	Chimborazo	5	Riobamba	N/A	3	N/A	5	NO	missing data	no	yes	no	no	no	no	no	2	N/A	N/A	No		discarded	0
2012	137	29	< 6m	1	1	Indígena	2	Chimborazo	5	Riobamba	N/A	3	N/A	5	NO	Maculopapular	no	no	yes	no	yes	no	no	2	N/A	N/A	No		discarded	0
2012	142	1	< 6m	1	2	Indígena	2	Cotopaxi	7	Latacunga	N/A	3	N/A	5	NO	Maculopapular	no	no	no	no	no	no	no	2	N/A	N/A	No		discarded	0
2012	146	2	< 6m	1	1	Mestizo	1	Cotopaxi	7	Latacunga	N/A	3	N/A	5	NO	Maculopapular	yes	no	no	no	no	no	no	2	N/A	N/A	No		discarded	0
2012	154	4	< 6m	1	2	Mestizo	1	Cotopaxi	7	Latacunga	N/A	3	N/A	5	NO	Maculopapular	yes	yes	yes	no	no	yes	no	2	N/A	N/A	No		discarded	0
2012	183	20	< 6m	1	1	Mestizo	1	Cotopaxi	7	Latacunga	N/A	3	N/A	5	NO	Maculopapular	no	no	no	no	no	no	no	2	N/A	N/A	No		discarded	0
2012	186	24	< 6m	1	2	Mestizo	1	Cotopaxi	7	Latacunga	N/A	3	N/A	5	NO	Maculopapular	no	no	no	no	no	no	no	2	N/A	N/A	No		discarded	0
2012	192	1	< 6m	1	1	Mestizo	1	EL ORO	8	EL GUABO	N/A	3	N/A	5	NO	Maculopapular	no	yes	yes	no	no	no	no	2	N/A	N/A	No		discarded	0
2012	202	7	< 6m	1	1	Mestizo	1	EL ORO	8	MACHALA	N/A	3	N/A	5	NO	Maculopapular	yes	yes	yes	no	no	no	no	2	N/A	N/A	No		discarded	0
2012	210	9	< 6m	1	2	Mestizo	1	EL ORO	8	EL GUABO	N/A	3	N/A	5	NO	Maculopapular	no	no	no	no	yes	no	no	2	N/A	N/A	No		discarded	0
2012	254	5	< 6m	1	2	Mestizo	1	esmeraldas	9	esmeraldas	N/A	3	N/A	5	NO	Maculopapular	no	no	yes	no	no	no	no	2	N/A	N/A	No		discarded	0
2012	259	9	< 6m	1	2	Mestizo	1	esmeraldas	9	eloy alfaro	N/A	3	N/A	5	NO	Maculopapular	yes	yes	yes	no	no	no	no	2	N/A	N/A	No		discarded	0
2011	279	47	< 6m	1	2	Mestizo	1	Loja	12	Loja	N/A	3	N/A	5	NO	Maculopapular	no	yes	no	no	no	no	no	2	N/A	N/A	No		discarded	0
2011	287	25	< 6m	1	1	Mestizo	1	BOLIVAR	2	GUARANDA	N/A	3	N/A	5	NO	Maculopapular	no	yes	no	no	yes	no	no	2	N/A	N/A	No		discarded	0
2011	289	31	< 6m	1	1	Mestizo	1	BOLIVAR	2	ECHEANDIA	N/A	3	N/A	5	NO	Maculopapular	yes	yes	yes	no	no	no	no	2	N/A	N/A	No		discarded	0
2011	293	49	< 6m	1	2	Mestizo	1	BOLIVAR	2	CHILLANES	N/A	3	N/A	5	NO	Maculopapular	no	no	yes	no	no	no	no	2	N/A	N/A	No		discarded	0
2011	295	51	< 6m	1	1	Mestizo	1	BOLIVAR	2	GUARANDA	N/A	3	N/A	5	NO	Maculopapular	no	yes	no	no	no	no	no	2	N/A	N/A	No		discarded	0
2012	297	1	< 6m	1	1	Mestizo	1	Guayas	10	Naranjal	N/A	3	N/A	5	NO	Maculopapular	yes	yes	yes	no	yes	missing data	no	2	N/A	N/A	No		discarded	0
2012	304	1	< 6m	1	2	Mestizo	1	Guayas	10	Guayaquil	N/A	3	N/A	5	NO	Maculopapular	yes	missing data	yes	no	yes	yes	no	2	N/A	N/A	No		discarded	0
2011	321	10	< 6m	1	2	Indígena	2	Cañar	3	Biblián	N/A	3	N/A	5	NO	Maculopapular	no	no	yes	no	no	no	no	2	N/A	N/A	No		discarded	0
2012	321	3	< 6m	1	2	Mestizo	1	Guayas	10	Guayaquil	N/A	3	N/A	5	NO	Maculopapular	no	no	yes	no	missing data	missing data	no	2	N/A	N/A	No		discarded	0
2011	322	13	< 6m	1	1	Indígena	2	Cañar	3	Azogues	N/A	3	N/A	5	NO	Maculopapular	yes	yes	yes	no	no	no	no	2	N/A	N/A	No		discarded	0
2011	324	25	< 6m	1	2	Mestizo	1	Cañar	3	Biblián	N/A	3	N/A	5	NO	Maculopapular	no	yes	yes	no	yes	no	no	2	N/A	N/A	No		discarded	0
2011	338	1	< 6m	1	1	Mestizo	1	Cotopaxi	7	Latacunga	N/A	3	N/A	5	NO	Maculopapular	no	no	no	no	yes	no	no	2	N/A	N/A	No		discarded	0
2011	339	1	< 6m	1	1	Mestizo	1	Cotopaxi	7	Latacunga	N/A	3	N/A	5	NO	Maculopapular	no	no	no	no	no	no	no	2	N/A	N/A	No		discarded	0
2011	340	1	< 6m	1	2	Mestizo	1	Cotopaxi	7	Latacunga	N/A	3	N/A	5	NO	Maculopapular	no	no	no	no	no	no	no	2	N/A	N/A	No		discarded	0
2012	340	5	< 6m	1	1	Mestizo	1	Guayas	10	Duran	N/A	3	N/A	5	NO	Maculopapular	no	yes	yes	yes	yes	no	no	2	N/A	N/A	No		discarded	0
2011	341	2	< 6m	1	2	Mestizo	1	Cotopaxi	7	Latacunga	N/A	3	N/A	5	NO	Maculopapular	yes	yes	yes	no	yes	no	no	2	N/A	N/A	No		discarded	0
2011	344	8	< 6m	1	2	Indígena	2	Cotopaxi	7	Latacunga	N/A	3	N/A	5	NO	Maculopapular	no	no	no	no	no	no	no	2	N/A	N/A	No		discarded	0
2011	345	6	< 6m	1	1	Indígena	2	Cotopaxi	7	Latacunga	N/A	3	N/A	5	NO	Maculopapular	no	no	yes	no	no	no	no	2	N/A	N/A	No		discarded	0
2011	346	10	< 6m	1	2	Mestizo	1	Cotopaxi	7	Latacunga	N/A	3	N/A	5	NO	Maculopapular	no	no	yes	no	yes	no	no	2	N/A	N/A	No		discarded	0
2011	347	11	< 6m	1	2	Mestizo	1	Cotopaxi	7	Latacunga	N/A	3	N/A	5	NO	Maculopapular	no	no	no	no	no	no	no	2	N/A	N/A	No		discarded	0
2011	349	11	< 6m	1	2	Mestizo	1	Cotopaxi	7	Latacunga	N/A	3	N/A	5	NO	Maculopapular	no	no	no	no	no	no	no	2	N/A	N/A	No		discarded	0
2011	353	17	< 6m	1	2	Indígena	2	Cotopaxi	7	Latacunga	N/A	3	N/A	5	NO	veyescular	no	no	no	no	no	no	no	2	N/A	N/A	No		discarded	0
2012	356	6	< 6m	1	2	Mestizo	1	Guayas	10	Samborondon	N/A	3	N/A	5	NO	Maculopapular	no	no	yes	no	yes	missing data	no	2	N/A	N/A	No		discarded	0
2011	358	22	< 6m	1	1	Mestizo	1	Cotopaxi	7	Latacunga	N/A	3	N/A	5	NO	Maculopapular	no	no	no	no	no	no	no	2	N/A	N/A	No		discarded	0
2011	361	25	< 6m	1	2	Indígena	2	Cotopaxi	7	Latacunga	N/A	3	N/A	5	NO	Maculopapular	no	no	no	no	yes	no	no	2	N/A	N/A	No		discarded	0
2011	362	26	< 6m	1	1	Indígena	2	Cotopaxi	7	Latacunga	N/A	3	N/A	5	NO	Maculopapular	no	no	no	no	no	no	no	2	N/A	N/A	No		discarded	0
2012	366	8	< 6m	1	1	Mestizo	1	Guayas	10	Guayaquil	N/A	3	N/A	5	NO	Maculopapular	no	yes	yes	no	yes	no	no	2	N/A	N/A	No		discarded	0
2011	368	31	< 6m	1	1	Indígena	2	cotopaxi	7	Pujili	N/A	3	N/A	5	NO	Maculopapular	no	no	no	no	no	no	no	2	N/A	N/A	No		discarded	0
2011	369	33	< 6m	1	1	Indígena	2	Cotopaxi	7	Latacunga	N/A	3	N/A	5	NO	veyescular	no	yes	no	no	no	no	no	2	N/A	N/A	No		discarded	0
2011	370	34	< 6m	1	2	Indígena	2	Cotopaxi	7	Latacunga	N/A	3	N/A	5	NO	Maculopapular	no	no	no	no	no	no	no	2	N/A	N/A	No		discarded	0
2011	373	38	< 6m	1	2	Mestizo	1	Cotopaxi	7	Latacunga	N/A	3	N/A	5	NO	Maculopapular	no	no	no	no	no	missing data	no	2	N/A	N/A	No		discarded	0
2011	375	39	< 6m	1	2	Mestizo	1	Cotopaxi	7	Latacunga	N/A	3	N/A	5	NO	Maculopapular	no	yes	no	yes	no	no	no	2	N/A	N/A	No		discarded	0
2011	382	40	< 6m	1	1	Indígena	2	Cotopaxi	7	Latacunga	N/A	3	N/A	5	NO	Maculopapular	no	no	no	no	no	no	no	2	N/A	N/A	No		discarded	0
2011	386	41	< 6m	1	2	Mestizo	1	Cotopaxi	7	Saquiyesli	N/A	3	N/A	5	NO	Maculopapular	no	no	yes	no	yes	no	no	2	N/A	N/A	No		discarded	0
2011	391	42	< 6m	1	1	Mestizo	1	Cotopaxi	7	Latacunga	N/A	3	N/A	5	NO	Maculopapular	no	no	no	no	no	no	no	2	N/A	N/A	No		discarded	0
2012	393	13	< 6m	1	1	Indígena	2	Guayas	10	Pedro Carbo	N/A	3	N/A	5	NO	Maculopapular	no	no	yes	no	yes	no	no	2	N/A	N/A	No		discarded	0
2011	395	42	< 6m	1	1	Mestizo	1	Cotopaxi	7	Latacunga	N/A	3	N/A	5	NO	Maculopapular	no	no	yes	no	no	no	no	2	N/A	N/A	No		discarded	0
2011	396	42	< 6m	1	1	Mestizo	1	Cotopaxi	7	Latacunga	N/A	3	N/A	5	NO	Maculopapular	no	yes	yes	no	no	no	no	2	N/A	N/A	No		discarded	0
2012	396	13	< 6m	1	2	Mestizo	1	Guayas	10	Guayaquil	N/A	3	N/A	5	NO	Maculopapular	yes	no	yes	no	no	no	no	2	N/A	N/A	No		discarded	0
2012	398	13	< 6m	1	2	Mestizo	1	Guayas	10	Guayaquil	N/A	3	N/A	5	NO	Maculopapular	no	yes	yes	no	no	missing data	no	2	N/A	N/A	No		discarded	0
2011	403	43	< 6m	1	2	Indígena	2	Cotopaxi	7	Salcedo	N/A	3	N/A	5	NO	Maculopapular	no	no	no	no	no	no	no	2	N/A	N/A	No		discarded	0
2011	409	45	< 6m	1	1	Mestizo	1	Cotopaxi	7	Latacunga	N/A	3	N/A	5	NO	Maculopapular	no	yes	yes	no	no	no	no	2	N/A	N/A	No		discarded	0
2011	413	46	< 6m	1	2	Mestizo	1	Cotopaxi	7	Latacunga	N/A	3	N/A	5	NO	Maculopapular	yes	no	no	no	no	no	no	2	N/A	N/A	No		discarded	0
2012	414	17	< 6m	1	2	Mestizo	1	Guayas	10	Guayaquil	N/A	3	N/A	5	NO	Maculopapular	yes	no	no	no	no	no	no	2	N/A	N/A	No		discarded	0
2011	425	49	< 6m	1	1	Mestizo	1	Cotopaxi	7	yesgchos	N/A	3	N/A	5	NO	Maculopapular	no	no	yes	no	no	no	no	2	N/A	N/A	No		discarded	0
2011	427	50	< 6m	1	1	Mestizo	1	Cotopaxi	7	Latacunga	N/A	3	N/A	5	NO	Maculopapular	no	no	no	no	missing data	missing data	no	2	N/A	N/A	No		discarded	0
2011	428	50	< 6m	1	1	Mestizo	1	Cotopaxi	7	Latacunga	N/A	3	N/A	5	NO	Maculopapular	no	no	yes	no	no	no	no	2	N/A	N/A	No		discarded	0
2011	432	51	< 6m	1	2	Mestizo	1	Cotopaxi	7	yesgchos	N/A	3	N/A	5	NO	Maculopapular	no	no	yes	no	no	no	no	2	N/A	N/A	No		discarded	0
2011	433	51	< 6m	1	1	Indígena	2	Cotopaxi	7	Latacunga	N/A	3	N/A	5	NO	Maculopapular	no	no	yes	no	no	no	no	2	N/A	N/A	No		discarded	0
2012	433	20	< 6m	1	1	Mestizo	1	Guayas	10	Guayaquil	N/A	3	N/A	5	NO	Maculopapular	no	no	yes	no	yes	no	no	2	N/A	N/A	No		discarded	0
2011	439	52	< 6m	1	2	Indígena	2	Cotopaxi	7	Latacunga	N/A	3	N/A	5	NO	Maculopapular	yes	yes	yes	no	no	no	no	2	N/A	N/A	No		discarded	0
2012	441	20	< 6m	1	2	Mestizo	1	Guayas	10	Guayaquil	N/A	3	N/A	5	NO	Maculopapular	no	no	no	no	no	no	no	2	N/A	N/A	No		discarded	0
2011	448	14	< 6m	1	2	Indígena	2	Chimborazo	5	Riobamba	N/A	3	N/A	5	NO	Maculopapular	no	yes	no	no	no	no	no	2	N/A	N/A	No		discarded	0
2012	467	26	< 6m	1	2	Indígena	2	Guayas	10	Guayaquil	N/A	3	N/A	5	NO	Maculopapular	no	no	no	no	no	no	no	2	N/A	N/A	No		discarded	0
2011	472	38	< 6m	1	1	Indígena	2	Chimborazo	5	Riobamba	N/A	3	N/A	5	NO	Maculopapular	yes	yes	yes	no	no	no	no	2	N/A	N/A	No		discarded	0
2012	492	6	< 6m	1	2	Indígena	2	IMBABURA	11	OTAVALO	N/A	3	N/A	5	NO	Maculopapular	no	no	yes	no	no	missing data	no	2	N/A	N/A	No		discarded	0
2012	494	8	< 6m	1	1	Mestizo	1	IMBABURA	11	OTAVALO	N/A	3	N/A	5	NO	Maculopapular	no	yes	yes	no	no	missing data	no	2	N/A	N/A	No		discarded	0
2012	498	10	< 6m	1	1	Mestizo	1	IMBABURA	11	ANTONIO ANTE	N/A	3	N/A	5	NO	Maculopapular	yes	yes	yes	no	no	no	no	2	N/A	N/A	No		discarded	0
2012	501	13	< 6m	1	1	Mestizo	1	IMBABURA	11	OTAVALO	N/A	3	N/A	5	NO	Maculopapular	yes	no	yes	no	no	no	no	2	N/A	N/A	No		discarded	0
2011	507	41	< 6m	1	1	Mestizo	1	Chimborazo	5	Riobamba	N/A	3	N/A	5	NO	Maculopapular	no	no	no	no	no	no	no	2	N/A	N/A	No		discarded	0
2012	507	19	< 6m	1	1	Mestizo	1	IMBABURA	11	OTAVALO	N/A	3	N/A	5	NO	Maculopapular	no	no	yes	no	yes	no	no	2	N/A	N/A	No		discarded	0
2011	510	42	< 6m	1	2	Mestizo	1	Chimborazo	5	Riobamba	N/A	3	N/A	5	NO	Maculopapular	no	yes	no	no	no	no	no	2	N/A	N/A	No		discarded	0
2012	510	20	< 6m	1	2	Mestizo	1	IMBABURA	11	IBARRA	N/A	3	N/A	5	NO	other	no	no	no	no	no	no	no	2	N/A	N/A	No		discarded	0
2012	518	24	< 6m	1	1	Indígena	2	IMBABURA	11	OTAVALO	N/A	3	N/A	5	NO	Maculopapular	no	yes	yes	no	no	no	no	2	N/A	N/A	No		discarded	0
2011	522	43	< 6m	1	1	Mestizo	1	Chimborazo	5	Penipe	N/A	3	N/A	5	NO	Maculopapular	no	no	no	no	no	no	no	2	N/A	N/A	No		discarded	0
2011	527	43	< 6m	1	1	Mestizo	1	Chimborazo	5	Riobamba	N/A	3	N/A	5	NO	Maculopapular	yes	yes	yes	no	yes	no	no	2	N/A	N/A	No		discarded	0
2012	532	11	< 6m	1	1	Indígena	2	LOJA	12	LOJA	N/A	3	N/A	5	NO	Maculopapular	yes	yes	yes	no	no	no	no	2	N/A	N/A	No		discarded	0
2011	539	44	< 6m	1	1	Mestizo	1	Chimborazo	5	Riobamba	N/A	3	N/A	5	NO	Maculopapular	no	no	no	no	no	no	no	2	N/A	N/A	No		discarded	0
2011	543	46	< 6m	1	2	Mestizo	1	Chimborazo	5	Colta	N/A	3	N/A	5	NO	Maculopapular	no	yes	yes	no	no	no	no	2	N/A	N/A	No		discarded	0
2012	580	16	< 6m	1	2	Mestizo	1	LOS RIOS	13	BABAHOYO	N/A	3	N/A	5	NO	Maculopapular	no	no	yes	no	no	no	no	2	N/A	N/A	No		discarded	0
2012	595	3	< 6m	1	1	Mestizo	1	MANABI	14	SUCRE	N/A	3	N/A	5	NO	Maculopapular	no	yes	no	no	no	no	no	2	N/A	N/A	No		discarded	0
2012	604	8	< 6m	1	2	Mestizo	1	MANABI	14	PORTOVIEJO	N/A	3	N/A	5	NO	Maculopapular	no	no	no	no	no	no	no	2	N/A	N/A	No		discarded	0
2012	611	9	< 6m	1	2	Mestizo	1	MANABI	14	PICHINCHA	N/A	3	N/A	5	NO	Maculopapular	no	no	yes	no	no	no	no	2	N/A	N/A	No		discarded	0
2011	628	9	< 6m	1	2	Indígena	2	Pichincha	19	Quito	N/A	3	N/A	5	NO	Maculopapular	no	yes	no	no	no	no	no	2	N/A	N/A	No		discarded	0
2011	639	12	< 6m	1	1	Mestizo	1	Pichincha	19	Quito	N/A	3	N/A	5	NO	Maculopapular	no	yes	yes	no	yes	no	no	2	N/A	N/A	No		discarded	0
2011	646	15	< 6m	1	2	Indígena	2	Pichincha	19	Mejía	N/A	3	N/A	5	NO	Maculopapular	no	yes	no	no	no	no	no	2	N/A	N/A	No		discarded	0
2011	647	17	< 6m	1	1	Mestizo	1	Pichincha	19	Quito	N/A	3	N/A	5	NO	Maculopapular	no	yes	yes	no	no	no	no	2	N/A	N/A	No		discarded	0
2011	661	18	< 6m	1	1	Mestizo	1	Pichincha	19	Quito	N/A	3	N/A	5	NO	Maculopapular	no	yes	yes	no	no	no	no	2	N/A	N/A	No		discarded	0
2011	665	19	< 6m	1	2	Mestizo	1	Pichincha	19	Quito	N/A	3	N/A	5	NO	Maculopapular	yes	yes	no	yes	no	no	no	2	N/A	N/A	No		discarded	0
2011	668	20	< 6m	1	2	Indígena	2	Pichincha	19	Quito	N/A	3	N/A	5	NO	Maculopapular	no	yes	no	no	no	no	no	2	N/A	N/A	No		discarded	0
2012	674	13	< 6m	1	2	Mestizo	1	MANABI	14	JIPIJAPA	N/A	3	N/A	5	NO	Maculopapular	no	no	no	no	no	no	no	2	N/A	N/A	No		discarded	0
2011	674	22	< 6m	1	2	Mestizo	1	Pichincha	19	Quito	N/A	3	N/A	5	NO	Maculopapular	no	no	no	no	no	no	no	2	N/A	N/A	No		discarded	0
2011	676	23	< 6m	1	2	Mestizo	1	Pichincha	19	Quito	N/A	3	N/A	5	NO	Maculopapular	no	no	yes	no	no	no	no	2	N/A	N/A	No		discarded	0
2011	677	24	< 6m	1	2	Mestizo	1	Pichincha	19	Quito	N/A	3	N/A	5	NO	Maculopapular	no	no	yes	no	yes	no	no	2	N/A	N/A	No		discarded	0
2011	678	24	< 6m	1	2	Mestizo	1	Pichincha	19	Quito	N/A	3	N/A	5	NO	Maculopapular	no	yes	yes	no	no	no	no	2	N/A	N/A	No		discarded	0
2011	679	24	< 6m	1	2	Mestizo	1	Pichincha	19	Quito	N/A	3	N/A	5	NO	Maculopapular	no	yes	yes	no	no	no	no	2	N/A	N/A	No		discarded	0
2011	684	25	< 6m	1	2	Mestizo	1	Pichincha	19	Quito	N/A	3	N/A	5	NO	Maculopapular	no	no	no	no	no	no	no	2	N/A	N/A	No		discarded	0
2012	689	11	< 6m	1	2	Mestizo	1	MANABI	14	JIPIJAPA	N/A	3	N/A	5	NO	Maculopapular	no	no	no	no	no	no	no	2	N/A	N/A	No		discarded	0
2011	691	27	< 6m	1	1	Indígena	2	Pichincha	19	Quito	N/A	3	N/A	5	NO	Maculopapular	yes	no	no	no	yes	no	no	2	N/A	N/A	No		discarded	0
2011	693	28	< 6m	1	1	Mestizo	1	Pichincha	19	cayambe	N/A	3	N/A	5	NO	Maculopapular	no	no	no	no	no	no	no	2	N/A	N/A	No		discarded	0
2011	694	28	< 6m	1	1	Mestizo	1	Pichincha	19	Quito	N/A	3	N/A	5	NO	Maculopapular	no	no	no	no	yes	no	no	2	N/A	N/A	No		discarded	0
2012	704	16	< 6m	1	2	Mestizo	1	MANABI	14	JIPIJAPA	N/A	3	N/A	5	NO	Maculopapular	yes	yes	yes	no	no	no	no	2	N/A	N/A	No		discarded	0
2011	705	31	< 6m	1	2	Mestizo	1	Pichincha	19	Quito	N/A	3	N/A	5	NO	Maculopapular	no	no	no	no	no	no	no	2	N/A	N/A	No		discarded	0
2012	713	16	< 6m	1	1	Mestizo	1	MANABI	14	PORTOVIEJO	N/A	3	N/A	5	NO	Maculopapular	yes	yes	yes	yes	yes	yes	no	2	N/A	N/A	No		discarded	0
2012	730	19	< 6m	1	2	Mestizo	1	MANABI	14	MANTA	N/A	3	N/A	5	NO	Maculopapular	no	yes	yes	no	no	no	no	2	N/A	N/A	No		discarded	0
2011	781	41	< 6m	1	1	Indígena	2	Pichincha	19	Quito	N/A	3	N/A	5	NO	Maculopapular	yes	yes	yes	no	yes	yes	no	2	N/A	N/A	No		discarded	0
2011	785	41	< 6m	1	2	Indígena	2	Pichincha	19	Mejía	N/A	3	N/A	5	NO	Maculopapular	no	yes	no	no	no	no	no	2	N/A	N/A	No		discarded	0
2011	801	41	< 6m	1	1	Mestizo	1	Pichincha	19	Mejía	N/A	3	N/A	5	NO	Maculopapular	no	no	yes	no	no	no	no	2	N/A	N/A	No		discarded	0
2011	806	41	< 6m	1	1	Indígena	2	Pichincha	19	Rumiñahui	N/A	3	N/A	5	NO	Maculopapular	yes	yes	yes	yes	yes	yes	no	2	N/A	N/A	No		discarded	0
2011	818	42	< 6m	1	2	Mestizo	1	Pichincha	19	Quito	N/A	3	N/A	5	NO	Maculopapular	yes	no	yes	no	yes	no	no	2	N/A	N/A	No		discarded	0
2012	838	10	< 6m	1	2	Indígena	2	Morona Santiago	15	Morona	N/A	3	N/A	5	NO	Maculopapular	yes	yes	yes	no	yes	no	no	2	N/A	N/A	No		discarded	0
2011	875	43	< 6m	1	1	Mestizo	1	Pichincha	19	Quito	N/A	3	N/A	5	NO	Maculopapular	yes	yes	yes	no	no	no	no	2	N/A	N/A	No		discarded	0
2011	884	42	< 6m	1	2	Mestizo	1	Pichincha	19	Quito	N/A	3	N/A	5	NO	Maculopapular	no	no	no	no	no	no	no	2	N/A	N/A	No		discarded	0
2012	885	20	< 6m	1	1	Indígena	2	Morona Santiago	15	Morona	N/A	3	N/A	5	NO	Maculopapular	no	no	no	no	no	no	no	2	N/A	N/A	No		discarded	0
2011	898	40	< 6m	1	2	Mestizo	1	Pichincha	19	Quito	N/A	3	N/A	5	NO	missing data	no	no	no	no	no	no	no	2	N/A	N/A	No		discarded	0
2012	899	5	< 6m	1	2	Mestizo	1	Napo	16	Aros. Tola	N/A	3	N/A	5	NO	Maculopapular	no	yes	yes	no	no	no	no	2	N/A	N/A	No		discarded	0
2012	903	4	< 6m	1	2	Indígena	2	Orellana	17	Orellana	N/A	3	N/A	5	NO	Maculopapular	yes	no	yes	no	no	no	no	2	N/A	N/A	No		discarded	0
2011	905	45	< 6m	1	2	Mestizo	1	Pichincha	19	Quito	N/A	3	N/A	5	NO	Maculopapular	no	yes	yes	no	no	no	no	2	N/A	N/A	No		discarded	0
2011	926	37	< 6m	1	2	Indígena	2	Pichincha	19	Quito	N/A	3	N/A	5	NO	Maculopapular	no	yes	yes	no	no	no	no	2	N/A	N/A	No		discarded	0
2011	932	42	< 6m	1	2	Mestizo	1	Pichincha	19	Quito	N/A	3	N/A	5	NO	Maculopapular	no	no	yes	no	no	no	no	2	N/A	N/A	No		discarded	0
2012	941	4	< 6m	1	2	Indígena	2	Pichincha	19	Quito	N/A	3	N/A	5	NO	Maculopapular	no	yes	yes	no	no	no	no	2	N/A	N/A	No		discarded	0
2012	949	7	< 6m	1	2	Mestizo	1	Pichincha	19	Quito	N/A	3	N/A	5	NO	Maculopapular	yes	yes	no	no	no	no	no	2	N/A	N/A	No		discarded	0
2012	950	6	< 6m	1	1	Mestizo	1	Pichincha	19	Mejía	N/A	3	N/A	5	NO	Maculopapular	no	no	yes	no	no	no	no	2	N/A	N/A	No		discarded	0
2012	956	7	< 6m	1	1	Indígena	2	Pichincha	19	Quito	N/A	3	N/A	5	NO	Maculopapular	yes	yes	yes	no	yes	no	no	2	N/A	N/A	No		discarded	0
2012	968	6	< 6m	1	1	Indígena	2	Pichincha	19	Quito	N/A	3	N/A	5	NO	Maculopapular	no	yes	yes	no	yes	no	no	2	N/A	N/A	No		discarded	0
2012	984	5	< 6m	1	2	Mestizo	1	Pichincha	19	Rumiñahui	N/A	3	N/A	5	NO	Maculopapular	yes	yes	no	no	no	no	no	2	N/A	N/A	No		discarded	0
2011	988	49	< 6m	1	2	Mestizo	1	Pichincha	19	Quito	N/A	3	N/A	5	NO	Maculopapular	no	yes	yes	no	yes	no	no	2	N/A	N/A	No		discarded	0
2011	1001	43	< 6m	1	1	Mestizo	1	Pichincha	19	Quito	N/A	3	N/A	5	NO	Maculopapular	no	no	yes	no	no	no	no	2	N/A	N/A	No		discarded	0
2011	1003	42	< 6m	1	2	Mestizo	1	Pichincha	19	Quito	N/A	3	N/A	5	NO	Maculopapular	no	no	no	no	no	no	no	2	N/A	N/A	No		discarded	0
2012	1007	11	< 6m	1	1	Mestizo	1	Pichincha	19	Mejía	N/A	3	N/A	5	NO	Maculopapular	no	yes	no	no	no	no	no	2	N/A	N/A	No		discarded	0
2011	1010	46	< 6m	1	2	Indígena	2	Pichincha	19	Quito	N/A	3	N/A	5	NO	Maculopapular	yes	yes	yes	no	yes	no	no	2	N/A	N/A	No		discarded	0
2012	1011	2	< 6m	1	2	Mestizo	1	Pichincha	19	Quito	N/A	3	N/A	5	NO	Maculopapular	no	yes	yes	no	no	no	no	2	N/A	N/A	No		discarded	0
2012	1012	12	< 6m	1	1	Indígena	2	Pichincha	19	Quito	N/A	3	N/A	5	NO	Maculopapular	no	no	no	no	no	no	no	2	N/A	N/A	No		discarded	0
2011	1020	51	< 6m	1	2	Mestizo	1	Pichincha	19	Quito	N/A	3	N/A	5	NO	Maculopapular	no	no	no	no	no	no	no	2	N/A	N/A	No		discarded	0
2011	1021	50	< 6m	1	1	Mestizo	1	Pichincha	19	Quito	N/A	3	N/A	5	NO	Maculopapular	no	no	yes	no	no	no	no	2	N/A	N/A	No		discarded	0
2012	1024	12	< 6m	1	2	Mestizo	1	Pichincha	19	Quito	N/A	3	N/A	5	NO	Maculopapular	no	yes	yes	no	no	no	no	2	N/A	N/A	No		discarded	0
2011	1028	52	< 6m	1	1	Mestizo	1	Pichincha	19	Mejía	N/A	3	N/A	5	NO	Maculopapular	no	no	yes	no	no	no	no	2	N/A	N/A	No		discarded	0
2011	1032	4	< 6m	1	1	Mestizo	1	Pichincha	19	Quito	N/A	3	N/A	5	NO	Maculopapular	no	yes	no	no	yes	no	no	2	N/A	N/A	No		discarded	0
2012	1035	13	< 6m	1	1	Mestizo	1	Pichincha	19	Quito	N/A	3	N/A	5	NO	Maculopapular	no	no	yes	no	no	no	no	2	N/A	N/A	No		discarded	0
2011	1044	48	< 6m	1	2	Indígena	2	Pastaza	18	Pastaza	N/A	3	N/A	5	NO	Maculopapular	yes	yes	yes	no	no	no	no	2	N/A	N/A	No		discarded	0
2011	1047	48	< 6m	1	1	Mestizo	1	Pastaza	18	Pastaza	N/A	3	N/A	5	NO	Maculopapular	yes	yes	yes	no	no	no	no	2	N/A	N/A	No		discarded	0
2012	1054	15	< 6m	1	1	Indígena	2	Pichincha	19	Quito	N/A	3	N/A	5	NO	Maculopapular	no	no	yes	no	yes	no	no	2	N/A	N/A	No		discarded	0
2012	1055	15	< 6m	1	1	Mestizo	1	Pichincha	19	Quito	N/A	3	N/A	5	NO	Maculopapular	no	no	yes	no	no	no	no	2	N/A	N/A	No		discarded	0
2012	1058	15	< 6m	1	2	Mestizo	1	Pichincha	19	Quito	N/A	3	N/A	5	NO	Maculopapular	no	no	no	no	no	no	no	2	N/A	N/A	No		discarded	0
2012	1060	16	< 6m	1	1	Indígena	2	Pichincha	19	Mejía	N/A	3	N/A	5	NO	Maculopapular	no	yes	yes	no	no	no	no	2	N/A	N/A	No		discarded	0
2012	1062	15	< 6m	1	2	Mestizo	1	Pichincha	19	Quito	N/A	3	N/A	5	NO	Maculopapular	no	yes	yes	no	yes	no	no	2	N/A	N/A	No		discarded	0
2012	1068	16	< 6m	1	1	Mestizo	1	Pichincha	19	Quito	N/A	3	N/A	5	NO	Maculopapular	no	no	yes	no	no	no	no	2	N/A	N/A	No		discarded	0
2012	1080	18	< 6m	1	2	Mestizo	1	Pichincha	19	Quito	N/A	3	N/A	5	NO	Maculopapular	no	no	yes	no	no	no	no	2	N/A	N/A	No		discarded	0
2011	1083	43	< 6m	1	1	Mestizo	1	ZAMORA CHINCHIPE	24	CHINCHIPE	N/A	3	N/A	5	NO	Maculopapular	no	no	no	no	no	no	no	2	N/A	N/A	No		discarded	0
2011	1089	22	< 6m	1	1	Indígena	2	Napo	16	Tena	N/A	3	N/A	5	NO	Maculopapular	no	yes	yes	no	no	no	no	2	N/A	N/A	No		discarded	0
2012	1101	21	< 6m	1	1	Mestizo	1	Pichincha	19	Quito	N/A	3	N/A	5	NO	Maculopapular	no	no	no	yes	no	no	no	2	N/A	N/A	No		discarded	0
2012	1104	21	< 6m	1	1	Mestizo	1	Pichincha	19	Quito	N/A	3	N/A	5	NO	Maculopapular	no	no	no	no	yes	no	no	2	N/A	N/A	No		discarded	0
2012	1125	25	< 6m	1	2	Mestizo	1	Pichincha	19	Quito	N/A	3	N/A	5	NO	Maculopapular	no	yes	yes	no	yes	no	no	2	N/A	N/A	No		discarded	0
2012	1127	24	< 6m	1	2	Mestizo	1	Pichincha	19	Quito	N/A	3	N/A	5	NO	Maculopapular	yes	yes	yes	no	no	no	no	2	N/A	N/A	No		discarded	0
2012	1145	26	< 6m	1	1	Indígena	2	Pichincha	19	Quito	N/A	3	N/A	5	NO	Maculopapular	no	yes	yes	no	no	no	no	2	N/A	N/A	No		discarded	0
2012	1151	27	< 6m	1	1	Mestizo	1	Pichincha	19	Quito	N/A	3	N/A	5	NO	Maculopapular	no	no	no	no	no	no	no	2	N/A	N/A	No		discarded	0
2012	1164	29	< 6m	1	1	Mestizo	1	Pichincha	19	Rumiñahui	N/A	3	N/A	5	NO	Maculopapular	no	yes	no	no	no	no	no	2	N/A	N/A	No		discarded	0
2012	1171	30	< 6m	1	2	Mestizo	1	Pichincha	19	Rumiñahui	N/A	3	N/A	5	NO	Maculopapular	no	no	no	no	no	no	no	2	N/A	N/A	No		discarded	0
2012	1176	26	< 6m	1	2	Mestizo	1	Sucumbios	22	Sucumbios	N/A	3	N/A	5	NO	Maculopapular	yes	no	yes	yes	no	missing data	no	2	N/A	N/A	No		discarded	0
2012	1193	8	< 6m	1	2	Mestizo	1	Tungurahua	23	Ambato	N/A	3	N/A	5	NO	Maculopapular	yes	no	no	no	no	no	no	2	N/A	N/A	No		discarded	0
2012	1211	13	< 6m	1	2	Mestizo	1	Tungurahua	23	Píllaro	N/A	3	N/A	5	NO	Maculopapular	no	no	no	no	no	no	no	2	N/A	N/A	No		discarded	0
2012	1212	13	< 6m	1	2	Mestizo	1	Tungurahua	23	Píllaro	N/A	3	N/A	5	NO	Maculopapular	no	no	no	no	no	no	no	2	N/A	N/A	No		discarded	0
2012	1215	14	< 6m	1	1	Mestizo	1	Tungurahua	23	Píllaro	N/A	3	N/A	5	NO	Maculopapular	no	yes	no	no	no	no	no	2	N/A	N/A	No		discarded	0
2012	1220	15	< 6m	1	2	Mestizo	1	Tungurahua	23	Píllaro	N/A	3	N/A	5	NO	Maculopapular	no	no	yes	no	no	no	no	2	N/A	N/A	No		discarded	0
2012	1231	20	< 6m	1	2	Indígena	2	Tungurahua	23	Ambato	N/A	3	N/A	5	NO	Maculopapular	yes	no	yes	no	no	no	no	2	N/A	N/A	No		discarded	0
2012	1266	2	< 6m	1	2	Mestizo	1	SANTA ELENA	20	SANTA ELENA	N/A	3	N/A	5	NO	other	yes	no	yes	no	no	no	no	2	N/A	N/A	No		discarded	0
2012	1293	10	< 6m	1	2	Mestizo	1	santo domingo	21	sto. domingo	N/A	3	N/A	5	NO	Maculopapular	no	no	no	no	no	no	no	2	N/A	N/A	No		discarded	0
2012	1315	17	< 6m	1	2	Mestizo	1	santo domingo	21	sto. domingo	N/A	3	N/A	5	NO	Maculopapular	yes	no	no	no	no	no	no	2	N/A	N/A	No		discarded	0
2012	1322	10	< 6m	1	1	Mestizo	1	ZAMORA CHINCHIPE	24	Palanda	N/A	3	N/A	5	NO	Maculopapular	no	no	yes	no	no	no	no	2	N/A	N/A	No		discarded	0
2012	1326	22	< 6m	1	1	Indígena	2	ZAMORA CHINCHIPE	24	NANGARITZA	N/A	3	N/A	5	NO	Maculopapular	no	no	yes	no	no	no	no	2	N/A	N/A	No		discarded	0
2011	1428	41	< 6m	1	1	Mestizo	1	Guayas	10	Guayaquil	N/A	3	N/A	5	NO	missing data	no	no	no	no	no	no	no	2	N/A	N/A	No		discarded	0
2011	1718	21	< 6m	1	2	Mestizo	1	MANABI	14	JIPIJAPA	N/A	3	N/A	5	NO	Maculopapular	no	yes	yes	no	yes	yes	no	2	N/A	N/A	No		discarded	0
2011	1734	30	< 6m	1	2	Mestizo	1	MANABI	14	PORTOVIEJO	N/A	3	N/A	5	NO	Maculopapular	missing data	yes	yes	no	no	missing data	no	2	N/A	N/A	No		discarded	0
2011	1747	39	< 6m	1	1	Mestizo	1	MANABI	14	MANTA	N/A	3	N/A	5	NO	Maculopapular	missing data	no	no	missing data	yes	no	no	2	N/A	N/A	No		discarded	0
2011	1761	40	< 6m	1	2	Mestizo	1	MANABI	14	PORTOVIEJO	N/A	3	N/A	5	NO	Maculopapular	no	yes	no	no	no	no	no	2	N/A	N/A	No		discarded	0
2011	1764	41	< 6m	1	2	Mestizo	1	MANABI	14	MONTECRISTI	N/A	3	N/A	5	NO	Maculopapular	no	yes	no	no	no	no	no	2	N/A	N/A	No		discarded	0
2011	1772	41	< 6m	1	1	Mestizo	1	MANABI	14	PEDERNALES	N/A	3	N/A	5	NO	Maculopapular	yes	no	yes	yes	yes	yes	no	2	N/A	N/A	No		discarded	0
2011	1796	42	< 6m	1	1	Mestizo	1	MANABI	14	MANTA	N/A	3	N/A	5	NO	Maculopapular	no	yes	yes	no	no	no	no	2	N/A	N/A	No		discarded	0
2011	1809	42	< 6m	1	1	Mestizo	1	MANABI	14	MANTA	N/A	3	N/A	5	NO	Maculopapular	yes	yes	yes	no	no	no	no	2	N/A	N/A	No		discarded	0
2011	1811	43	< 6m	1	1	Mestizo	1	MANABI	14	JARAMIJÓ	N/A	3	N/A	5	NO	Maculopapular	no	yes	yes	no	no	no	no	2	N/A	N/A	No		discarded	0
2011	1813	43	< 6m	1	1	Mestizo	1	MANABI	14	JIPIJAPA	N/A	3	N/A	5	NO	Maculopapular	no	no	no	no	no	no	no	2	N/A	N/A	No		discarded	0
2011	1844	45	< 6m	1	1	Mestizo	1	MANABI	14	MANTA	N/A	3	N/A	5	NO	Maculopapular	yes	yes	no	no	no	no	no	2	N/A	N/A	No		discarded	0
2011	1850	46	< 6m	1	1	Mestizo	1	MANABI	14	PORTOVIEJO	N/A	3	N/A	5	NO	Maculopapular	yes	no	yes	yes	no	missing data	no	2	N/A	N/A	No		discarded	0
2011	1895	41	< 6m	1	2	Mestizo	1	Orellana	17	Orellana	N/A	3	N/A	5	NO	Maculopapular	no	no	yes	no	no	no	no	2	N/A	N/A	No		discarded	0
2011	1899	41	< 6m	1	1	Mestizo	1	Orellana	17	La Joya de los Sachas	N/A	3	N/A	5	NO	Maculopapular	missing data	missing data	missing data	missing data	missing data	missing data	no	2	N/A	N/A	No		discarded	0
2011	1916	52	< 6m	1	1	Mestizo	1	Orellana	17	Orellana	N/A	3	N/A	5	NO	Maculopapular	yes	yes	yes	no	yes	no	no	2	N/A	N/A	No		discarded	0
2011	1919	3	< 6m	1	1	Mestizo	1	LOJA	12	LOJA	N/A	3	N/A	5	NO	Maculopapular	no	yes	yes	no	no	no	no	2	N/A	N/A	No		discarded	0
2011	1921	4	< 6m	1	1	Mestizo	1	LOJA	12	LOJA	N/A	3	N/A	5	NO	Maculopapular	no	no	no	no	no	yes	no	2	N/A	N/A	No		discarded	0
2011	1932	18	< 6m	1	1	Mestizo	1	LOJA	12	LOJA	N/A	3	N/A	5	NO	Maculopapular	yes	yes	yes	no	no	no	no	2	N/A	N/A	No		discarded	0
2011	1967	43	< 6m	1	1	Mestizo	1	LOJA	12	LOJA	N/A	3	N/A	5	NO	Maculopapular	yes	yes	yes	no	yes	no	no	2	N/A	N/A	No		discarded	0
2011	1972	48	< 6m	1	1	Mestizo	1	LOJA	12	LOJA	N/A	3	N/A	5	NO	Maculopapular	no	yes	yes	no	no	no	no	2	N/A	N/A	No		discarded	0
2011	1980	41	< 6m	1	2	Mestizo	1	SANTA ELENA	20	SANTA ELENA	N/A	3	N/A	5	NO	Maculopapular	no	yes	yes	no	no	no	no	2	N/A	N/A	No		discarded	0
2011	1983	41	< 6m	1	1	Mestizo	1	SANTA ELENA	20	LA LIBERTAD	N/A	3	N/A	5	NO	Maculopapular	no	no	yes	no	no	no	no	2	N/A	N/A	No		discarded	0
2011	1984	41	< 6m	1	2	Mestizo	1	SANTA ELENA	20	SALINAS	N/A	3	N/A	5	NO	Maculopapular	yes	yes	yes	no	no	no	no	2	N/A	N/A	No		discarded	0
2011	1993	43	< 6m	1	1	Mestizo	1	SANTA ELENA	20	LA LIBERTAD	N/A	3	N/A	5	NO	Maculopapular	no	no	no	no	no	no	no	2	N/A	N/A	No		discarded	0
2011	2024	24	< 6m	1	1	Mestizo	1	EL ORO	8	EL GUABO	N/A	3	N/A	5	NO	Maculopapular	no	no	yes	no	no	no	no	2	N/A	N/A	No		discarded	0
2011	2094	14	< 6m	1	1	Indígena	2	IMBABURA	11	OTAVALO	N/A	3	N/A	5	NO	Maculopapular	no	yes	yes	no	no	no	no	2	N/A	N/A	No		discarded	0
2011	2098	25	< 6m	1	1	Mestizo	1	IMBABURA	11	OTAVALO	N/A	3	N/A	5	NO	Maculopapular	no	no	yes	no	no	no	no	2	N/A	N/A	No		discarded	0
2011	2103	36	< 6m	1	1	Mestizo	1	IMBABURA	11	OTAVALO	N/A	3	N/A	5	NO	Maculopapular	no	yes	yes	no	yes	no	no	2	N/A	N/A	No		discarded	0
2011	2104	36	< 6m	1	1	Mestizo	1	IMBABURA	11	IBARRA	N/A	3	N/A	5	NO	Maculopapular	no	no	no	no	no	no	no	2	N/A	N/A	No		discarded	0
2011	2109	41	< 6m	1	1	Mestizo	1	IMBABURA	11	OTAVALO	N/A	3	N/A	5	NO	Maculopapular	no	yes	yes	no	yes	no	no	2	N/A	N/A	No		discarded	0
2011	2126	29	< 6m	1	2	Mestizo	1	santo domingo	21	sto. domingo	N/A	3	N/A	5	NO	Maculopapular	missing data	missing data	missing data	missing data	missing data	missing data	no	2	N/A	N/A	No		discarded	0
2011	2134	40	< 6m	1	2	Mestizo	1	santo domingo	21	sto. domingo	N/A	3	N/A	5	NO	Maculopapular	missing data	yes	yes	missing data	missing data	missing data	no	2	N/A	N/A	No		discarded	0
2011	2143	41	< 6m	1	1	Mestizo	1	santo domingo	21	sto. domingo	N/A	3	N/A	5	NO	Maculopapular	no	no	yes	no	no	no	no	2	N/A	N/A	No		discarded	0
2011	2150	42	< 6m	1	1	Mestizo	1	santo domingo	21	sto. domingo	N/A	3	N/A	5	NO	Maculopapular	missing data	missing data	yes	missing data	missing data	missing data	no	2	N/A	N/A	No		discarded	0
2011	2153	42	< 6m	1	1	Mestizo	1	santo domingo	21	sto. domingo	N/A	3	N/A	5	NO	Maculopapular	missing data	missing data	missing data	missing data	missing data	missing data	no	2	N/A	N/A	No		discarded	0
2011	2160	43	< 6m	1	1	Mestizo	1	santo domingo	21	sto. domingo	N/A	3	N/A	5	NO	Maculopapular	missing data	missing data	yes	missing data	missing data	missing data	no	2	N/A	N/A	No		discarded	0
2011	2164	45	< 6m	1	1	Mestizo	1	santo domingo	21	sto. domingo	N/A	3	N/A	5	NO	Maculopapular	missing data	missing data	missing data	missing data	missing data	missing data	no	2	N/A	N/A	No		discarded	0
2011	2171	51	< 6m	1	2	Mestizo	1	santo domingo	21	sto. domingo	N/A	3	N/A	5	NO	Maculopapular	missing data	missing data	missing data	missing data	missing data	missing data	no	2	N/A	N/A	No		discarded	0
2011	2185	37	< 6m	1	2	Mestizo	1	Los Rios	13	Quevedo	N/A	3	N/A	5	NO	Maculopapular	no	no	no	no	no	no	no	2	N/A	N/A	No		discarded	0
2011	2236	40	< 6m	1	1	Mestizo	1	Los Rios	13	Babahoyo	N/A	3	N/A	5	NO	Maculopapular	no	no	no	no	no	no	no	2	N/A	N/A	No		discarded	0
2011	2277	42	< 6m	1	2	Mestizo	1	Los Rios	13	Quevedo	N/A	3	N/A	5	NO	Maculopapular	no	no	yes	no	yes	no	no	2	N/A	N/A	No		discarded	0
2011	2332	49	< 6m	1	1	Mestizo	1	Los Rios	13	Quevedo	N/A	3	N/A	5	NO	Maculopapular	no	no	no	no	no	no	no	2	N/A	N/A	No		discarded	0
2011	2334	49	< 6m	1	2	Mestizo	1	Los Rios	13	Babahoyo	N/A	3	N/A	5	NO	Maculopapular	yes	no	no	yes	no	no	no	2	N/A	N/A	No		discarded	0
2011	2360	41	< 6m	1	1	Mestizo	1	Sucumbios	22	Sucumbios	N/A	3	N/A	5	NO	other	no	yes	yes	yes	no	missing data	no	2	N/A	N/A	No		discarded	0
2012	174	15	< 6m	1	1	Mestizo	1	Cotopaxi	7	Latacunga	N/A	3	N/A	5	NO	Maculopapular	yes	yes	yes	no	no	no	yes	1	measles	EDA	No		discarded	0
2011	245	48	< 6m	1	1	Mestizo	1	Tungurahua	23	Ambato	N/A	3	N/A	5	NO	Maculopapular	no	no	yes	no	no	no	yes	1	measles	N/A	No		discarded	0
2012	303	1	< 6m	1	2	Mestizo	1	Guayas	10	YAGUACHI	N/A	3	N/A	5	NO	Maculopapular	yes	yes	yes	yes	no	no	yes	1	measles	missing data	No		discarded	0
2012	314	1	< 6m	1	1	Mestizo	1	Guayas	10	Guayaquil	N/A	3	N/A	5	NO	Maculopapular	no	yes	yes	no	no	no	yes	1	measles	missing data	No		discarded	0
2012	315	2	< 6m	1	1	Mestizo	1	Guayas	10	Samborondon	N/A	3	N/A	5	NO	Maculopapular	no	no	yes	no	no	no	yes	1	measles	missing data	No		discarded	0
2011	442	5	< 6m	1	1	Mestizo	1	Chimborazo	5	Riobamba	N/A	3	N/A	5	NO	Maculopapular	no	no	no	no	no	no	yes	1	measles	N/A	No		discarded	0
2011	454	26	< 6m	1	1	Mestizo	1	Chimborazo	5	Riobamba	N/A	3	N/A	5	NO	Maculopapular	no	no	no	no	yes	no	yes	1	measles	N/A	No		discarded	0
2011	456	27	< 6m	1	2	Mestizo	1	Chimborazo	5	Guano	N/A	3	N/A	5	NO	Maculopapular	no	yes	yes	no	yes	no	yes	1	measles	N/A	No		discarded	0
2012	499	11	< 6m	1	1	Mestizo	1	IMBABURA	11	ANTONIO ANTE	N/A	3	N/A	5	NO	Maculopapular	yes	no	yes	no	no	yes	yes	1	measles	missing data	No		discarded	0
2011	537	44	< 6m	1	2	Mestizo	1	Chimborazo	5	Riobamba	N/A	3	N/A	5	NO	Maculopapular	no	yes	yes	no	no	no	yes	1	measles	N/A	No		discarded	0
2011	560	49	< 6m	1	2	Indígena	2	Chimborazo	5	Riobamba	N/A	3	N/A	5	NO	Maculopapular	yes	no	no	no	no	no	yes	1	measles	N/A	No		discarded	0
2012	583	19	< 6m	1	2	Mestizo	1	LOS RIOS	13	QUEVEDO	N/A	3	N/A	5	NO	Maculopapular	yes	yes	no	no	yes	no	yes	1	measles	missing data	No		discarded	0
2011	744	40	< 6m	1	1	Mestizo	1	Pichincha	19	Quito	N/A	3	N/A	5	NO	Maculopapular	no	no	no	no	yes	no	yes	1	measles	N/A	No		discarded	0
2011	756	40	< 6m	1	1	Mestizo	1	Pichincha	19	Quito	N/A	3	N/A	5	NO	Maculopapular	no	no	no	no	yes	no	yes	1	measles	N/A	No		discarded	0
2011	771	40	< 6m	1	1	Mestizo	1	Pichincha	19	Quito	N/A	3	N/A	5	NO	Maculopapular	no	no	no	no	no	no	yes	1	measles	N/A	No		discarded	0
2011	774	41	< 6m	1	2	Mestizo	1	Pichincha	19	Quito	N/A	3	N/A	5	NO	Maculopapular	no	yes	no	no	no	no	yes	1	measles	N/A	No		discarded	0
2011	796	41	< 6m	1	1	Mestizo	1	Pichincha	19	Quito	N/A	3	N/A	5	NO	Maculopapular	no	no	no	no	no	no	yes	1	measles	N/A	No		discarded	0
2011	828	42	< 6m	1	2	Mestizo	1	Pichincha	19	Quito	N/A	3	N/A	5	NO	Maculopapular	yes	no	no	no	no	no	yes	1	measles	N/A	No		discarded	0
2012	833	9	< 6m	1	2	Indígena	2	Morona Santiago	15	Morona	N/A	3	N/A	5	NO	Maculopapular	yes	yes	yes	no	no	no	yes	1	measles	measles	No		discarded	0
2012	842	11	< 6m	1	1	Mestizo	1	Morona Santiago	15	Morona	N/A	3	N/A	5	NO	Maculopapular	yes	yes	no	no	no	no	yes	1	measles	missing data	No		discarded	0
2011	862	43	< 6m	1	2	Mestizo	1	Pichincha	19	Quito	N/A	3	N/A	5	NO	Maculopapular	no	yes	yes	no	no	no	yes	1	measles	N/A	No		discarded	0
2011	879	44	< 6m	1	2	Mestizo	1	Pichincha	19	Quito	N/A	3	N/A	5	NO	Maculopapular	yes	no	no	no	no	no	yes	1	measles	N/A	No		discarded	0
2011	880	44	< 6m	1	1	Mestizo	1	Pichincha	19	Quito	N/A	3	N/A	5	NO	Maculopapular	no	no	no	no	yes	no	yes	1	measles	N/A	No		discarded	0
2012	894	25	< 6m	1	1	Indígena	2	Morona Santiago	15	Morona	N/A	3	N/A	5	NO	Maculopapular	yes	yes	yes	no	no	no	yes	1	pneumonia	missing data	No		discarded	0
2012	918	6	< 6m	1	1	Indígena	2	Pastaza	18	Pastaza	N/A	3	N/A	5	NO	Maculopapular	yes	yes	yes	yes	no	no	yes	1	pneumonia	pneumonia	No		discarded	0
2011	919	40	< 6m	1	2	Mestizo	1	Pichincha	19	Quito	N/A	3	N/A	5	NO	Maculopapular	no	no	no	no	no	no	yes	1	measles	N/A	No		discarded	0
2012	927	2	< 6m	1	1	Mestizo	1	Pichincha	19	Quito	N/A	3	N/A	5	NO	Maculopapular	no	no	yes	no	no	no	yes	1	measles	IRA	No		discarded	0
2011	965	47	< 6m	1	2	Mestizo	1	Pichincha	19	Quito	N/A	3	N/A	5	NO	Maculopapular	no	no	no	no	no	no	yes	1	measles	N/A	No		discarded	0
2012	1044	13	< 6m	1	2	Mestizo	1	Pichincha	19	Quito	N/A	3	N/A	5	NO	Maculopapular	no	yes	yes	no	no	no	yes	1	measles	missing data	No		discarded	0
2012	1200	12	< 6m	1	2	Mestizo	1	Tungurahua	23	Ambato	N/A	3	N/A	5	NO	Maculopapular	yes	no	no	no	no	no	yes	1	measles	missing data	No		discarded	0
2011	1777	42	< 6m	1	1	Mestizo	1	MANABI	14	PORTOVIEJO	N/A	3	N/A	5	NO	Maculopapular	no	yes	yes	no	no	missing data	yes	1	measles	missing data	No		discarded	0
2011	2257	41	< 6m	1	1	Mestizo	1	Los Rios	13	Vinces	N/A	3	N/A	5	NO	Maculopapular	yes	no	yes	no	no	no	yes	1	measles	missing data	No		discarded	0
2011	23	30	< 6m	1	2	Mestizo	1	Tungurahua	23	Ambato	N/A	3	N/A	5	NO	Maculopapular	no	no	no	no	no	no	no	2	N/A	N/A	No		discarded	0
2011	37	37	< 6m	1	1	Mestizo	1	Tungurahua	23	Pelileo	N/A	3	N/A	5	NO	Maculopapular	no	yes	yes	no	no	no	no	2	N/A	N/A	No		discarded	0
2011	145	40	< 6m	1	2	Indígena	2	Tungurahua	23	Pelileo	N/A	3	N/A	5	NO	Maculopapular	no	no	no	no	no	no	no	2	N/A	N/A	No		discarded	0
2011	152	40	< 6m	1	2	Mestizo	1	Tungurahua	23	Ambato	N/A	3	N/A	5	NO	Maculopapular	no	yes	no	no	no	no	no	2	N/A	N/A	No		discarded	0
2011	186	41	< 6m	1	2	Mestizo	1	Tungurahua	23	Ambato	N/A	3	N/A	5	NO	Maculopapular	no	no	no	no	no	no	no	2	N/A	N/A	No		discarded	0
2011	205	41	< 6m	1	1	Mestizo	1	Tungurahua	23	Ambato	N/A	3	N/A	5	NO	Maculopapular	no	no	yes	no	no	no	no	2	N/A	N/A	No		discarded	0
2011	250	50	< 6m	1	2	Mestizo	1	Tungurahua	23	Ambato	N/A	3	N/A	5	NO	Maculopapular	no	no	yes	no	no	no	no	2	N/A	N/A	No		discarded	0
2011	558	48	< 6m	1	2	Indígena	2	Chimborazo	5	Riobamba	N/A	3	N/A	5	NO	Maculopapular	yes	yes	no	no	yes	no	no	2	N/A	N/A	No		discarded	0
2011	1133	5	< 6m	1	1	Mestizo	1	Guayas	10	Guayaquil	N/A	3	N/A	5	NO	Maculopapular	no	no	yes	no	no	no	no	2	N/A	N/A	No		discarded	0
2011	1139	7	< 6m	1	2	Mestizo	1	Guayas	10	Guayaquil	N/A	3	N/A	5	NO	Maculopapular	yes	no	yes	no	no	no	no	2	N/A	N/A	No		discarded	0
2011	1147	8	< 6m	1	1	Mestizo	1	Guayas	10	Guayaquil	N/A	3	N/A	5	NO	Maculopapular	no	yes	no	no	no	no	no	2	N/A	N/A	No		discarded	0
2011	1172	11	< 6m	1	1	Mestizo	1	Guayas	10	Guayaquil	N/A	3	N/A	5	NO	Maculopapular	yes	yes	yes	no	no	yes	no	2	N/A	N/A	No		discarded	0
2011	1174	11	< 6m	1	2	Mestizo	1	Guayas	10	Guayaquil	N/A	3	N/A	5	NO	Maculopapular	no	yes	yes	no	no	no	no	2	N/A	N/A	No		discarded	0
2011	1227	19	< 6m	1	2	Mestizo	1	Guayas	10	Guayaquil	N/A	3	N/A	5	NO	Maculopapular	yes	no	no	no	no	no	no	2	N/A	N/A	No		discarded	0
2011	1232	12	< 6m	1	2	Mestizo	1	Guayas	10	Guayaquil	N/A	3	N/A	5	NO	Maculopapular	yes	yes	no	no	no	missing data	no	2	N/A	N/A	No		discarded	0
2011	1257	24	< 6m	1	1	Mestizo	1	Guayas	10	Guayaquil	N/A	3	N/A	5	NO	veyescular	no	yes	yes	no	no	no	no	2	N/A	N/A	No		discarded	0
2011	1275	28	< 6m	1	2	Mestizo	1	Guayas	10	Guayaquil	N/A	3	N/A	5	NO	other	no	no	yes	no	no	no	no	2	N/A	N/A	No		discarded	0
2011	1280	28	< 6m	1	1	Mestizo	1	Guayas	10	Guayaquil	N/A	3	N/A	5	NO	Maculopapular	no	yes	yes	no	no	no	no	2	N/A	N/A	No		discarded	0
2011	1281	30	< 6m	1	2	Mestizo	1	Guayas	10	Guayaquil	N/A	3	N/A	5	NO	Maculopapular	yes	no	no	no	no	no	no	2	N/A	N/A	No		discarded	0
2011	1282	28	< 6m	1	1	Mestizo	1	Guayas	10	Guayaquil	N/A	3	N/A	5	NO	other	no	yes	yes	no	no	no	no	2	N/A	N/A	No		discarded	0
2011	1318	39	< 6m	1	2	Mestizo	1	Guayas	10	Balzar	N/A	3	N/A	5	NO	Maculopapular	no	yes	no	no	yes	no	no	2	N/A	N/A	No		discarded	0
2011	1319	39	< 6m	1	1	Mestizo	1	Guayas	10	Guayaquil	N/A	3	N/A	5	NO	Maculopapular	no	no	yes	no	no	no	no	2	N/A	N/A	No		discarded	0
2011	1327	39	< 6m	1	1	Mestizo	1	Guayas	10	El Triunfo	N/A	3	N/A	5	NO	Maculopapular	yes	yes	yes	no	no	no	no	2	N/A	N/A	No		discarded	0
2011	1333	38	< 6m	1	2	Mestizo	1	Guayas	10	Pedro Carbo	N/A	3	N/A	5	NO	Maculopapular	no	yes	yes	no	yes	no	no	2	N/A	N/A	No		discarded	0
2011	1360	40	< 6m	1	1	Mestizo	1	Guayas	10	Duran	N/A	3	N/A	5	NO	Maculopapular	no	no	no	no	no	no	no	2	N/A	N/A	No		discarded	0
2011	1395	41	< 6m	1	2	Mestizo	1	Guayas	10	Duran	N/A	3	N/A	5	NO	Maculopapular	no	no	no	no	no	no	no	2	N/A	N/A	No		discarded	0
2011	1411	41	< 6m	1	1	Mestizo	1	Guayas	10	Pedro Carbo	N/A	3	N/A	5	NO	Maculopapular	no	no	no	no	no	no	no	2	N/A	N/A	No		discarded	0
2011	1448	42	< 6m	1	2	Mestizo	1	Guayas	10	Guayaquil	N/A	3	N/A	5	NO	Maculopapular	no	no	no	no	no	no	no	2	N/A	N/A	No		discarded	0
2011	1460	42	< 6m	1	1	Mestizo	1	Guayas	10	Duran	N/A	3	N/A	5	NO	Maculopapular	no	no	no	no	no	no	no	2	N/A	N/A	No		discarded	0
2011	1461	42	< 6m	1	2	Mestizo	1	Guayas	10	Guayaquil	N/A	3	N/A	5	NO	Maculopapular	yes	yes	no	yes	no	no	no	2	N/A	N/A	No		discarded	0
2011	1468	42	< 6m	1	2	Mestizo	1	Guayas	10	Guayaquil	N/A	3	N/A	5	NO	Maculopapular	no	yes	no	no	no	no	no	2	N/A	N/A	No		discarded	0
2011	1479	43	< 6m	1	2	Mestizo	1	Guayas	10	Guayaquil	N/A	3	N/A	5	NO	Maculopapular	yes	no	yes	no	no	no	no	2	N/A	N/A	No		discarded	0
2011	1488	42	< 6m	1	2	Mestizo	1	Guayas	10	Pedro Carbo	N/A	3	N/A	5	NO	Maculopapular	yes	yes	yes	no	no	no	no	2	N/A	N/A	No		discarded	0
2011	1495	43	< 6m	1	1	Mestizo	1	Guayas	10	Guayaquil	N/A	3	N/A	5	NO	Maculopapular	no	yes	yes	no	no	no	no	2	N/A	N/A	No		discarded	0
2011	1506	43	< 6m	1	2	Mestizo	1	Guayas	10	Guayaquil	N/A	3	N/A	5	NO	missing data	no	yes	yes	no	no	no	no	2	N/A	N/A	No		discarded	0
2011	1527	45	< 6m	1	1	Mestizo	1	Guayas	10	Guayaquil	N/A	3	N/A	5	NO	Maculopapular	no	yes	yes	no	no	no	no	2	N/A	N/A	No		discarded	0
2011	1549	45	< 6m	1	2	Mestizo	1	Guayas	10	Milagro	N/A	3	N/A	5	NO	Maculopapular	no	yes	yes	no	no	no	no	2	N/A	N/A	No		discarded	0
2011	1565	46	< 6m	1	2	Mestizo	1	Guayas	10	Santa Lucia	N/A	3	N/A	5	NO	Maculopapular	no	no	no	yes	no	no	no	2	N/A	N/A	No		discarded	0
2011	1589	47	< 6m	1	1	Mestizo	1	Guayas	10	Guayaquil	N/A	3	N/A	5	NO	Maculopapular	no	no	yes	no	no	no	no	2	N/A	N/A	No		discarded	0
2011	1598	47	< 6m	1	2	Indígena	2	Guayas	10	Duran	N/A	3	N/A	5	NO	Maculopapular	yes	no	no	no	no	no	no	2	N/A	N/A	No		discarded	0
2011	1631	48	< 6m	1	2	Indígena	2	Guayas	10	Duran	N/A	3	N/A	5	NO	Maculopapular	yes	yes	no	yes	no	no	no	2	N/A	N/A	No		discarded	0
2011	1632	48	< 6m	1	2	Mestizo	1	Guayas	10	Samborondon	N/A	3	N/A	5	NO	Maculopapular	yes	no	no	no	no	no	no	2	N/A	N/A	No		discarded	0
2011	1637	49	< 6m	1	2	Mestizo	1	Guayas	10	Pedro Carbo	N/A	3	N/A	5	NO	Maculopapular	no	yes	yes	no	no	no	no	2	N/A	N/A	No		discarded	0
2011	1644	50	< 6m	1	1	Mestizo	1	Guayas	10	Playas	N/A	3	N/A	5	NO	Maculopapular	no	no	no	missing data	missing data	missing data	no	2	N/A	N/A	No		discarded	0
2011	1646	50	< 6m	1	2	Mestizo	1	Guayas	10	Urbina Jado	N/A	3	N/A	5	NO	Maculopapular	no	yes	yes	no	no	no	no	2	N/A	N/A	No		discarded	0
2011	1658	51	< 6m	1	2	Mestizo	1	Guayas	10	Guayaquil	N/A	3	N/A	5	NO	Maculopapular	no	no	no	no	no	no	no	2	N/A	N/A	No		discarded	0
2011	1665	51	< 6m	1	1	Mestizo	1	Guayas	10	Guayaquil	N/A	3	N/A	5	NO	Maculopapular	no	yes	yes	no	no	no	no	2	N/A	N/A	No		discarded	0
2011	1670	52	< 6m	1	2	Mestizo	1	Guayas	10	Guayaquil	N/A	3	N/A	5	NO	Maculopapular	no	no	no	no	no	no	no	2	N/A	N/A	No		discarded	0
2011	2035	30	< 6m	1	2	Mestizo	1	EL ORO	8	ARENILLAS	N/A	3	N/A	5	NO	Maculopapular	no	no	no	no	no	no	no	2	N/A	N/A	No		discarded	0
2011	2064	42	< 6m	1	1	Mestizo	1	EL ORO	8	MACHALA	N/A	3	N/A	5	NO	Maculopapular	no	yes	yes	no	no	no	no	2	N/A	N/A	No		discarded	0
2011	2068	42	< 6m	1	1	Mestizo	1	EL ORO	8	EL GUABO	N/A	3	N/A	5	NO	Maculopapular	no	no	no	no	no	no	no	2	N/A	N/A	No		discarded	0
2011	2309	47	< 6m	1	2	Mestizo	1	Los Rios	13	Quevedo	N/A	3	N/A	5	NO	Maculopapular	no	no	no	no	no	no	no	2	N/A	N/A	No		discarded	0
2011	155	40	< 6m	1	1	Mestizo	1	Tungurahua	23	Ambato	N/A	3	N/A	5	NO	Maculopapular	yes	no	no	no	no	no	yes	1	measles	N/A	No		discarded	0
2011	233	44	< 6m	1	1	Mestizo	1	Tungurahua	23	Ambato	N/A	3	N/A	5	NO	Maculopapular	yes	no	yes	yes	no	no	yes	1	measles	N/A	No		discarded	0
2011	1254	24	< 6m	1	2	Mestizo	1	Guayas	10	Guayaquil	N/A	3	N/A	5	NO	Maculopapular	no	no	no	no	no	no	yes	1	measles	N/A	No		discarded	0
2011	1288	34	< 6m	1	1	Mestizo	1	Guayas	10	Guayaquil	N/A	3	N/A	5	NO	Maculopapular	yes	yes	yes	no	no	no	yes	1	measles	N/A	No		discarded	0
2011	1521	43	< 6m	1	1	Mestizo	1	Guayas	10	Guayaquil	N/A	3	N/A	5	NO	Maculopapular	yes	yes	yes	no	no	no	yes	1	measles	N/A	No		discarded	0
2012	1185	7	< 6m	1	1	Mestizo	1	Tungurahua	23	Baños	N/A	3	N/A	5	NO	Maculopapular	no	no	yes	no	no	no	no	2	N/A	N/A	No		Doubt Rubella	0
2012	878	19	< 6m	1	1	Indígena	2	Morona Santiago	15	Huamboya	N/A	3	N/A	5	NO	Maculopapular	yes	yes	yes	no	no	no	no	2	N/A	N/A	No		Confirmed measles	1
2012	896	26	< 6m	1	1	Mestizo	1	Morona Santiago	15	Morona	N/A	3	N/A	5	NO	Maculopapular	yes	yes	yes	yes	no	no	no	2	N/A	N/A	No		Confirmed measles	1
2011	984	49	< 6m	1	1	Mestizo	1	Pichincha	19	Quito	N/A	3	N/A	5	NO	Maculopapular	yes	no	yes	no	no	no	no	2	N/A	N/A	No		Confirmed measles	1
2012	1117	24	< 6m	1	2	Indígena	2	Pichincha	19	Quito	N/A	3	N/A	5	NO	Maculopapular	no	yes	yes	no	no	no	no	2	N/A	N/A	No		Confirmed measles	1
2011	1548	45	< 6m	1	2	Mestizo	1	Guayas	10	Milagro	N/A	3	N/A	5	NO	Maculopapular	no	yes	yes	no	yes	no	no	2	N/A	N/A	No		Confirmed measles	1
2011	1569	46	< 6m	1	2	Mestizo	1	Guayas	10	Milagro	N/A	3	N/A	5	NO	Maculopapular	yes	yes	yes	no	no	no	no	2	N/A	N/A	No		Confirmed measles	1
2011	88	39	< 6m	1	1	Mestizo	1	Tungurahua	23	Ambato	N/A	3	N/A	5	NO	Maculopapular	yes	yes	no	no	no	no	yes	1	measles	N/A	No		Confirmed measles	1
2011	213	42	< 6m	1	2	Indígena	2	Tungurahua	23	Quero	N/A	3	N/A	5	NO	Maculopapular	yes	yes	yes	no	no	no	yes	1	measles	N/A	No		Confirmed measles	1
2011	813	41	< 6m	1	2	Indígena	2	Tungurahua	23	Ambato	N/A	3	N/A	5	NO	Maculopapular	no	no	no	missing data	no	no	yes	1	measles	N/A	No		Confirmed measles	1
2012	869	17	< 6m	1	2	Indígena	2	Morona Santiago	15	Morona	N/A	3	N/A	5	NO	Maculopapular	yes	yes	yes	no	no	no	yes	1	pneumonia	missing data	No		Confirmed measles	1
2011	887	44	< 6m	1	1	Indígena	2	Pichincha	19	Quito	N/A	3	N/A	5	NO	Maculopapular	no	no	yes	yes	no	no	yes	1	measles	N/A	No		Confirmed measles	1
2012	892	24	< 6m	1	2	Indígena	2	Morona Santiago	15	HUamboya	N/A	3	N/A	5	NO	Maculopapular	yes	no	yes	no	yes	no	yes	1	pneumonia	pneumonia	No		Confirmed measles	1
2012	913	2	< 6m	1	1	Mestizo	1	Pastaza	18	Pastaza	N/A	3	N/A	5	NO	Maculopapular	yes	yes	yes	no	no	no	yes	1	pneumonia	pneumonia	No		Confirmed measles	1
2011	913	44	< 6m	1	1	Indígena	2	Pichincha	19	Quito	N/A	3	N/A	5	NO	Maculopapular	yes	yes	yes	yes	no	no	yes	1	measles	N/A	No		Confirmed measles	1
2012	915	4	< 6m	1	2	Indígena	2	Pastaza	18	Pastaza	N/A	3	N/A	5	NO	Maculopapular	yes	yes	yes	no	no	no	yes	1	measles	measles	No		Confirmed measles	1
2012	933	3	< 6m	1	1	Mestizo	1	Pichincha	19	Quito	N/A	3	N/A	5	NO	Maculopapular	no	yes	yes	no	no	no	yes	1	measles	measles	No		Confirmed measles	1
2012	953	6	< 6m	1	1	Indígena	2	Pichincha	19	Quito	N/A	3	N/A	5	NO	Maculopapular	no	yes	yes	yes	yes	no	yes	1	measles	measles	No		Confirmed measles	1
2011	977	48	< 6m	1	2	Mestizo	1	Pichincha	19	cayambe	N/A	3	N/A	5	NO	Maculopapular	yes	yes	yes	yes	no	no	yes	1	measles	N/A	No		Confirmed measles	1
2012	1298	13	< 6m	1	2	Indígena	2	santo domingo	21	sto. domingo	N/A	3	N/A	5	NO	Maculopapular	no	no	no	no	no	no	yes	1	pneumonia	pneumonia	No		Confirmed measles	1
2011	1544	45	< 6m	1	2	Mestizo	1	Guayas	10	Milagro	N/A	3	N/A	5	NO	Maculopapular	yes	yes	yes	no	no	no	yes	1	missing data	missing data	No		Confirmed measles	1
2011	1564	46	< 6m	1	2	Indígena	2	Guayas	10	Duran	N/A	3	N/A	5	NO	Maculopapular	yes	yes	yes	yes	no	no	yes	1	missing data	missing data	No		Confirmed measles	1
2012	324	3	< 6m	1	2	Mestizo	1	Guayas	10	Duran	N/A	3	N/A	5	NO	Maculopapular	no	no	yes	missing data	missing data	missing data	no	2	N/A	N/A	No		Confirmed measles	1
2011	967	43	< 6m	1	1	Indígena	2	Pichincha	19	Quito	N/A	3	N/A	5	NO	Maculopapular	no	no	yes	no	no	no	no	2	N/A	N/A	No		Confirmed measles	1
2012	148	3	< 6m	1	1	Indígena	2	Cotopaxi	7	Latacunga	N/A	3	N/A	5	NO	Maculopapular	yes	yes	yes	no	yes	no	yes	1	pneumonia	pneumonia	No		Confirmed measles	1
2012	158	7	< 6m	1	1	Indígena	2	Cotopaxi	7	Saquiyesli	N/A	3	N/A	5	NO	Maculopapular	no	no	yes	no	no	no	yes	1	pneumonia	pneumonia	No		Confirmed measles	1
2012	813	4	< 6m	1	1	Indígena	2	Morona Santiago	15	Taisha	N/A	3	N/A	5	NO	Maculopapular	no	yes	yes	no	no	no	yes	1	pneumonia	other eruptive disease	No		Confirmed measles	1
2012	836	10	< 6m	1	1	Indígena	2	Morona Santiago	15	Morona	N/A	3	N/A	5	NO	Maculopapular	yes	no	yes	no	no	no	yes	1	measles	missing data	No		Confirmed measles	1
2012	840	11	< 6m	1	1	Indígena	2	Morona Santiago	15	Taisha	N/A	3	N/A	5	NO	Maculopapular	yes	yes	yes	no	no	no	yes	1	measles	missing data	No		Confirmed measles	1
2011	79	38	< 6m	1	2	Indígena	2	Tungurahua	23	Ambato	N/A	3	N/A	5	NO	Maculopapular	yes	yes	yes	no	no	no	no	2	N/A	N/A	No		Nexus measles	1
2011	86	38	< 6m	1	1	Indígena	2	Tungurahua	23	Patate	N/A	3	N/A	5	NO	Maculopapular	no	no	no	no	no	no	no	2	N/A	N/A	No		Nexus measles	1
2011	118	39	< 6m	1	1	Indígena	2	Tungurahua	23	Ambato	N/A	3	N/A	5	NO	Maculopapular	yes	no	no	no	no	no	no	2	N/A	N/A	No		Nexus measles	1
2011	237	45	< 6m	1	2	Mestizo	1	Tungurahua	23	Mocha	N/A	3	N/A	5	NO	Maculopapular	no	no	yes	no	no	no	no	2	N/A	N/A	No		Nexus measles	1
2011	256	43	< 6m	1	1	Indígena	2	Tungurahua	23	Ambato	N/A	3	N/A	5	NO	Maculopapular	yes	yes	yes	no	no	no	no	2	N/A	N/A	yes		Nexus measles	1
2011	39	38	< 6m	1	1	Indígena	2	Tungurahua	23	Ambato	N/A	3	N/A	5	NO	Maculopapular	yes	yes	yes	no	no	no	yes	1	measles	N/A	No		Nexus measles	1
2011	52	38	< 6m	1	2	Indígena	2	Tungurahua	23	Ambato	N/A	3	N/A	5	NO	Maculopapular	yes	yes	no	no	no	no	yes	1	measles	N/A	No		Nexus measles	1
2011	54	38	< 6m	1	2	Indígena	2	Tungurahua	23	Ambato	N/A	3	N/A	5	NO	Maculopapular	yes	yes	yes	yes	no	no	yes	1	measles	N/A	No		Nexus measles	1
2011	56	38	< 6m	1	1	Mestizo	1	Tungurahua	23	Ambato	N/A	3	N/A	5	NO	Maculopapular	no	no	no	no	no	no	yes	1	measles	N/A	No		Nexus measles	1
2011	89	39	< 6m	1	2	Indígena	2	Tungurahua	23	Ambato	N/A	3	N/A	5	NO	Maculopapular	yes	yes	no	no	no	no	yes	1	measles	N/A	No		Nexus measles	1
2011	94	39	< 6m	1	1	Indígena	2	Tungurahua	23	Ambato	N/A	3	N/A	5	NO	Maculopapular	yes	yes	yes	yes	no	no	yes	1	measles	N/A	No		Nexus measles	1
2011	99	39	< 6m	1	2	Indígena	2	Tungurahua	23	Ambato	N/A	3	N/A	5	NO	Maculopapular	yes	yes	no	no	no	no	yes	1	measles	N/A	No		Nexus measles	1
2011	153	40	< 6m	1	1	Indígena	2	Tungurahua	23	Ambato	N/A	3	N/A	5	NO	missing data	yes	no	yes	no	no	no	yes	1	measles	N/A	No		Nexus measles	1
2011	157	40	< 6m	1	2	Indígena	2	Tungurahua	23	Ambato	N/A	3	N/A	5	NO	Maculopapular	no	no	yes	yes	no	no	yes	1	measles	N/A	No		Nexus measles	1
2011	192	41	< 6m	1	2	Mestizo	1	Tungurahua	23	Ambato	N/A	3	N/A	5	NO	Maculopapular	yes	no	no	no	no	no	yes	1	measles	N/A	No		Nexus measles	1
2011	217	42	< 6m	1	2	Indígena	2	Tungurahua	23	Ambato	N/A	3	N/A	5	NO	Maculopapular	yes	no	no	no	no	no	yes	1	measles	N/A	No		Nexus measles	1
2011	1071	52	< 6m	1	2	Indígena	2	Pastaza	18	Pastaza	N/A	3	N/A	5	NO	Maculopapular	no	no	yes	no	no	no	yes	1	pneumonia	N/A	No		Nexus measles	1
2011	1073	52	< 6m	1	1	Indígena	2	Pastaza	18	Pastaza	N/A	3	N/A	5	NO	Maculopapular	no	no	yes	no	no	no	yes	1	pneumonia	N/A	No		Nexus measles	1
2012	140	32	< 6m	1	1	Mestizo	1	Chimborazo	5	Riobamba	N/A	3	N/A	5	NO	Maculopapular	no	no	no	no	no	no	no	2	N/A	N/A	No		missing data	99
2012	250	31	< 6m	1	1	Mestizo	1	EL ORO	8	PORTOVELO	N/A	3	N/A	5	NO	Maculopapular	no	no	no	no	no	no	no	2	N/A	N/A	No		missing data	99
2012	261	9	< 6m	1	2	Mestizo	1	esmeraldas	9	rioverde	N/A	3	N/A	5	NO	Maculopapular	no	no	yes	no	no	no	no	2	N/A	N/A	No		missing data	99
2012	482	28	< 6m	1	2	Mestizo	1	Guayas	10	Urbina Jado	N/A	3	N/A	5	NO	other	no	no	no	no	no	no	no	2	N/A	N/A	No		missing data	99
2012	489	31	< 6m	1	1	Mestizo	1	Guayas	10	Guayaquil	N/A	3	N/A	5	NO	Maculopapular	no	yes	no	no	no	no	no	2	N/A	N/A	No		missing data	99
2011	2184	36	< 6m	1	2	Mestizo	1	Los Rios	13	Quevedo	N/A	3	N/A	5	NO	Maculopapular	no	no	yes	no	no	no	no	2	N/A	N/A	No		missing data	99
2011	2239	40	< 6m	1	1	Mestizo	1	Los Rios	13	Babahoyo	N/A	3	N/A	5	NO	Maculopapular	no	no	no	no	no	no	no	2	N/A	N/A	No		missing data	99
2011	2287	43	< 6m	1	2	Mestizo	1	Los Rios	13	Quevedo	N/A	3	N/A	5	NO	Maculopapular	yes	no	no	no	no	no	no	2	N/A	N/A	No		missing data	99
2011	2321	48	< 6m	1	1	Mestizo	1	Los Rios	13	Quevedo	N/A	3	N/A	5	NO	Maculopapular	no	no	no	no	no	no	no	2	N/A	N/A	No		missing data	99
2011	2346	50	< 6m	1	1	Mestizo	1	Los Rios	13	VENTANAS	N/A	3	N/A	5	NO	Maculopapular	no	yes	no	no	no	no	no	2	N/A	N/A	No		missing data	99
2012	568	5	< 6m	1	2	Mestizo	1	LOS RIOS	13	BABAHOYO	N/A	3	N/A	5	NO	missing data	no	no	no	no	no	no	yes	1	measles	missing data	No		missing data	99
2012	30	25	6y11m	2	2	Mestizo	1	Azuay	1	Cuenca	no	2	0	1	NO	Maculopapular	no	no	yes	no	no	no	no	2	N/A	N/A	No		discarded	0
2012	54	26	6y11m	2	2	Mestizo	1	Cañar	3	Azogues	no	2	0	1	NO	Maculopapular	no	no	no	no	no	no	no	2	N/A	N/A	No		discarded	0
2012	63	13	6y11m	2	2	Indígena	2	BOLIVAR	2	GUARANDA	no	2	0	1	NO	Maculopapular	yes	yes	yes	no	yes	no	no	2	N/A	N/A	No		discarded	0
2012	68	2	6y11m	2	2	Mestizo	1	Chimborazo	5	Riobamba	no	2	0	1	NO	Maculopapular	no	yes	no	no	no	no	no	2	N/A	N/A	No		discarded	0
2012	75	3	6y11m	2	1	Mestizo	1	Chimborazo	5	Riobamba	no	2	0	1	NO	Maculopapular	yes	no	yes	no	no	no	no	2	N/A	N/A	No		discarded	0
2012	82	7	6y11m	2	2	Mestizo	1	Chimborazo	5	Riobamba	no	2	0	1	NO	Maculopapular	no	yes	yes	no	yes	no	no	2	N/A	N/A	No		discarded	0
2012	89	9	6y11m	2	1	Indígena	2	Chimborazo	5	Riobamba	no	2	0	1	NO	Maculopapular	no	yes	yes	no	no	no	no	2	N/A	N/A	No		discarded	0
2012	92	10	6y11m	2	1	Mestizo	1	Chimborazo	5	Riobamba	no	2	0	1	NO	Maculopapular	no	yes	no	no	no	no	no	2	N/A	N/A	No		discarded	0
2012	93	10	6y11m	2	2	Indígena	2	Chimborazo	5	Riobamba	no	2	0	1	NO	Maculopapular	no	yes	no	no	no	no	no	2	N/A	N/A	No		discarded	0
2012	94	10	6y11m	2	1	Mestizo	1	Chimborazo	5	Riobamba	no	2	0	1	NO	Maculopapular	no	no	yes	no	no	no	no	2	N/A	N/A	No		discarded	0
2012	95	10	6y11m	2	2	Mestizo	1	Chimborazo	5	Guano	no	2	0	1	NO	Maculopapular	no	no	yes	no	no	no	no	2	N/A	N/A	No		discarded	0
2012	119	21	6y11m	2	2	Mestizo	1	Chimborazo	5	Riobamba	no	2	0	1	NO	Maculopapular	no	yes	no	no	yes	no	no	2	N/A	N/A	No		discarded	0
2012	160	8	6y11m	2	1	Mestizo	1	Cotopaxi	7	Saquiyesli	no	2	0	1	NO	Maculopapular	no	no	no	no	no	no	no	2	N/A	N/A	No		discarded	0
2012	171	13	6y11m	2	2	Mestizo	1	Cotopaxi	7	Latacunga	no	2	0	1	NO	Maculopapular	no	no	yes	no	no	no	no	2	N/A	N/A	No		discarded	0
2012	172	14	6y11m	2	1	Indígena	2	Cotopaxi	7	Pujili	no	2	0	1	NO	Maculopapular	yes	no	no	no	yes	no	no	2	N/A	N/A	No		discarded	0
2012	176	17	6y11m	2	1	Mestizo	1	Cotopaxi	7	yesgchos	no	2	0	1	NO	Maculopapular	no	yes	no	no	no	no	no	2	N/A	N/A	No		discarded	0
2012	189	28	6y11m	2	1	Mestizo	1	Cotopaxi	7	Latacunga	no	2	0	1	NO	Maculopapular	no	no	no	no	no	no	no	2	N/A	N/A	No		discarded	0
2012	196	3	6y11m	2	1	Mestizo	1	EL ORO	8	PASAJE	no	2	0	1	NO	Maculopapular	no	no	no	no	no	yes	no	2	N/A	N/A	No		discarded	0
2012	201	7	6y11m	2	2	Mestizo	1	EL ORO	8	MACHALA	no	2	0	1	NO	Maculopapular	no	yes	yes	no	no	no	no	2	N/A	N/A	No		discarded	0
2012	203	7	6y11m	2	2	Mestizo	1	EL ORO	8	SANTA ROSA	no	2	0	1	NO	Maculopapular	no	no	no	no	no	no	no	2	N/A	N/A	No		discarded	0
2012	204	8	6y11m	2	2	Mestizo	1	EL ORO	8	MACHALA	no	2	0	1	NO	Maculopapular	no	no	no	no	no	no	no	2	N/A	N/A	No		discarded	0
2012	214	12	6y11m	2	1	Mestizo	1	EL ORO	8	EL GUABO	no	2	0	1	NO	Maculopapular	no	no	yes	no	no	no	no	2	N/A	N/A	No		discarded	0
2012	215	13	6y11m	2	2	Mestizo	1	EL ORO	8	MACHALA	no	2	0	1	NO	Maculopapular	no	yes	yes	no	no	no	no	2	N/A	N/A	No		discarded	0
2012	220	11	6y11m	2	2	Mestizo	1	EL ORO	8	MACHALA	no	2	0	1	NO	Maculopapular	no	no	yes	no	no	no	no	2	N/A	N/A	No		discarded	0
2012	244	28	6y11m	2	2	Mestizo	1	EL ORO	8	PORTOVELO	no	2	0	1	NO	Maculopapular	yes	no	no	no	no	no	no	2	N/A	N/A	No		discarded	0
2011	260	11	6y11m	2	2	Mestizo	1	Azuay	1	Cuenca	no	2	0	1	NO	Maculopapular	no	no	yes	no	no	no	no	2	N/A	N/A	No		discarded	0
2012	260	10	6y11m	2	1	Mestizo	1	esmeraldas	9	esmeraldas	no	2	0	1	NO	Maculopapular	no	yes	no	no	yes	no	no	2	N/A	N/A	No		discarded	0
2011	264	40	6y11m	2	1	Mestizo	1	Azuay	1	Cuenca	no	2	0	1	NO	Maculopapular	yes	no	yes	no	no	no	no	2	N/A	N/A	No		discarded	0
2011	266	40	6y11m	2	1	Mestizo	1	Azuay	1	Cuenca	no	2	0	1	NO	Maculopapular	no	no	yes	no	no	yes	no	2	N/A	N/A	No		discarded	0
2011	269	40	6y11m	2	1	Mestizo	1	Azuay	1	Cuenca	no	2	0	1	NO	Maculopapular	no	no	yes	yes	no	no	no	2	N/A	N/A	No		discarded	0
2011	270	41	6y11m	2	1	Mestizo	1	Azuay	1	Cuenca	no	2	0	1	NO	Maculopapular	yes	yes	no	no	no	no	no	2	N/A	N/A	No		discarded	0
2012	274	19	6y11m	2	2	Mestizo	1	esmeraldas	9	atacames	no	2	0	1	NO	Maculopapular	no	no	no	no	no	no	no	2	N/A	N/A	No		discarded	0
2011	275	42	6y11m	2	1	Mestizo	1	Azuay	1	Girón	no	2	0	1	NO	Maculopapular	no	no	no	no	no	no	no	2	N/A	N/A	No		discarded	0
2011	281	50	6y11m	2	2	Mestizo	1	Azuay	1	Cuenca	no	2	0	1	NO	Maculopapular	no	no	yes	no	yes	no	no	2	N/A	N/A	No		discarded	0
2011	285	19	6y11m	2	2	Mestizo	1	BOLIVAR	2	GUARANDA	no	2	0	1	NO	Maculopapular	yes	no	yes	no	yes	no	no	2	N/A	N/A	No		discarded	0
2012	287	1	6y11m	2	1	Mestizo	1	Guayas	10	Guayaquil	no	2	0	1	NO	Maculopapular	yes	yes	yes	yes	yes	missing data	no	2	N/A	N/A	No		discarded	0
2011	292	49	6y11m	2	2	Mestizo	1	BOLIVAR	2	GUARANDA	no	2	0	1	NO	Maculopapular	no	no	yes	no	no	no	no	2	N/A	N/A	No		discarded	0
2011	297	24	6y11m	2	2	Mestizo	1	Carchi	4	Tulcan	no	2	0	1	NO	Maculopapular	no	no	yes	no	no	no	no	2	N/A	N/A	No		discarded	0
2011	298	24	6y11m	2	2	Mestizo	1	Carchi	4	Montufar	no	2	0	1	NO	Maculopapular	no	yes	no	no	no	no	no	2	N/A	N/A	No		discarded	0
2011	300	26	6y11m	2	1	Indígena	2	Carchi	4	Montufar	no	2	0	1	NO	Maculopapular	no	yes	no	no	yes	no	no	2	N/A	N/A	No		discarded	0
2011	307	41	6y11m	2	2	Mestizo	1	Carchi	4	Espejo	no	2	0	1	NO	Maculopapular	no	no	no	no	no	no	no	2	N/A	N/A	No		discarded	0
2011	308	41	6y11m	2	1	Mestizo	1	Carchi	4	Tulcan	no	2	0	1	NO	Maculopapular	yes	yes	no	no	no	yes	no	2	N/A	N/A	No		discarded	0
2011	316	43	6y11m	2	2	Mestizo	1	Carchi	4	Tulcan	no	2	0	1	NO	Maculopapular	yes	yes	yes	no	no	no	no	2	N/A	N/A	No		discarded	0
2011	320	8	6y11m	2	2	Mestizo	1	Cañar	3	Biblián	no	2	0	1	NO	Maculopapular	no	yes	yes	no	yes	no	no	2	N/A	N/A	No		discarded	0
2011	323	14	6y11m	2	2	Indígena	2	Cañar	3	Azogues	no	2	0	1	NO	Maculopapular	no	no	yes	no	no	no	no	2	N/A	N/A	No		discarded	0
2011	325	29	6y11m	2	2	Mestizo	1	Cañar	3	Azogues	no	2	0	1	NO	Maculopapular	no	no	no	no	yes	no	no	2	N/A	N/A	No		discarded	0
2011	326	40	6y11m	2	1	Mestizo	1	Cañar	3	Azogues	no	2	0	1	NO	Maculopapular	no	yes	no	no	yes	no	no	2	N/A	N/A	No		discarded	0
2011	329	41	6y11m	2	1	Mestizo	1	Cañar	3	Cañar	no	2	0	1	NO	Maculopapular	no	no	no	no	no	no	no	2	N/A	N/A	No		discarded	0
2011	330	41	6y11m	2	2	Mestizo	1	CAÑAR	3	LA TRONCAL	no	2	0	1	NO	Maculopapular	yes	yes	yes	no	no	no	no	2	N/A	N/A	No		discarded	0
2011	334	42	6y11m	2	2	Mestizo	1	Cañar	3	Cañar	no	2	0	1	NO	Maculopapular	no	yes	yes	no	no	no	no	2	N/A	N/A	No		discarded	0
2011	342	2	6y11m	2	2	Indígena	2	Cotopaxi	7	Latacunga	no	2	0	1	NO	Maculopapular	yes	no	yes	no	yes	no	no	2	N/A	N/A	No		discarded	0
2011	350	12	6y11m	2	1	Mestizo	1	Cotopaxi	7	Latacunga	no	2	0	1	NO	Maculopapular	no	yes	yes	no	no	no	no	2	N/A	N/A	No		discarded	0
2011	351	16	6y11m	2	1	Indígena	2	Cotopaxi	7	Latacunga	no	2	0	1	NO	Maculopapular	no	no	yes	no	no	no	no	2	N/A	N/A	No		discarded	0
2011	352	17	6y11m	2	1	Indígena	2	Cotopaxi	7	Pujili	no	2	0	1	NO	Maculopapular	no	no	no	no	no	no	no	2	N/A	N/A	No		discarded	0
2011	354	19	6y11m	2	2	Mestizo	1	Cotopaxi	7	Latacunga	no	2	0	1	NO	Maculopapular	yes	no	yes	yes	no	no	no	2	N/A	N/A	No		discarded	0
2011	356	21	6y11m	2	2	Indígena	2	Cotopaxi	7	Latacunga	no	2	0	1	NO	Maculopapular	yes	yes	yes	no	no	no	no	2	N/A	N/A	No		discarded	0
2011	357	22	6y11m	2	2	Mestizo	1	Cotopaxi	7	Latacunga	no	2	0	1	NO	Maculopapular	no	no	no	no	no	no	no	2	N/A	N/A	No		discarded	0
2011	359	23	6y11m	2	1	Mestizo	1	Cotopaxi	7	Latacunga	no	2	0	1	NO	Maculopapular	no	yes	no	no	no	no	no	2	N/A	N/A	No		discarded	0
2011	364	26	6y11m	2	1	Mestizo	1	Cotopaxi	7	Latacunga	no	2	0	1	NO	Maculopapular	no	no	no	no	no	no	no	2	N/A	N/A	No		discarded	0
2011	367	29	6y11m	2	2	Indígena	2	Cotopaxi	7	Latacunga	no	2	0	1	NO	Maculopapular	no	no	no	no	no	no	no	2	N/A	N/A	No		discarded	0
2011	371	35	6y11m	2	1	Mestizo	1	Cotopaxi	7	Latacunga	no	2	0	1	NO	Maculopapular	yes	no	yes	no	no	no	no	2	N/A	N/A	No		discarded	0
2011	372	37	6y11m	2	2	Indígena	2	Cotopaxi	7	Latacunga	no	2	0	1	NO	Maculopapular	no	no	no	no	no	no	no	2	N/A	N/A	No		discarded	0
2011	377	40	6y11m	2	1	Mestizo	1	Cotopaxi	7	Salcedo	no	2	0	1	NO	Maculopapular	no	no	no	no	no	no	no	2	N/A	N/A	No		discarded	0
2011	378	40	6y11m	2	1	Mestizo	1	Cotopaxi	7	Salcedo	no	2	0	1	NO	Maculopapular	no	no	no	no	no	yes	no	2	N/A	N/A	No		discarded	0
2011	383	40	6y11m	2	2	Indígena	2	Cotopaxi	7	Salcedo	no	2	0	1	NO	Maculopapular	no	no	no	no	yes	yes	no	2	N/A	N/A	No		discarded	0
2011	384	40	6y11m	2	2	Mestizo	1	Cotopaxi	7	Salcedo	no	2	0	1	NO	Maculopapular	no	no	yes	no	yes	no	no	2	N/A	N/A	No		discarded	0
2011	388	41	6y11m	2	1	Mestizo	1	Cotopaxi	7	Latacunga	no	2	0	1	NO	Maculopapular	no	yes	no	no	no	no	no	2	N/A	N/A	No		discarded	0
2012	389	13	6y11m	2	1	Mestizo	1	Guayas	10	Guayaquil	no	2	0	1	NO	Maculopapular	no	no	no	no	no	no	no	2	N/A	N/A	No		discarded	0
2012	390	13	6y11m	2	2	Mestizo	1	Guayas	10	Guayaquil	no	2	0	1	NO	Maculopapular	no	no	yes	no	yes	no	no	2	N/A	N/A	No		discarded	0
2011	392	42	6y11m	2	1	Mestizo	1	Cotopaxi	7	Latacunga	no	2	0	1	NO	Maculopapular	no	yes	yes	no	yes	no	no	2	N/A	N/A	No		discarded	0
2011	394	42	6y11m	2	1	Mestizo	1	Cotopaxi	7	Latacunga	no	2	0	1	NO	Maculopapular	no	yes	no	no	no	no	no	2	N/A	N/A	No		discarded	0
2011	397	42	6y11m	2	2	Mestizo	1	Cotopaxi	7	Latacunga	no	2	0	1	NO	Maculopapular	yes	yes	no	no	no	no	no	2	N/A	N/A	No		discarded	0
2012	400	14	6y11m	2	1	Mestizo	1	Guayas	10	Samborondon	no	2	0	1	NO	Maculopapular	no	no	yes	no	no	no	no	2	N/A	N/A	No		discarded	0
2012	403	14	6y11m	2	1	Mestizo	1	Guayas	10	Guayaquil	no	2	0	1	NO	Maculopapular	yes	no	yes	no	no	no	no	2	N/A	N/A	No		discarded	0
2012	404	14	6y11m	2	2	Mestizo	1	Guayas	10	Guayaquil	no	2	0	1	NO	Maculopapular	no	no	yes	no	no	no	no	2	N/A	N/A	No		discarded	0
2012	405	15	6y11m	2	1	Mestizo	1	Guayas	10	Guayaquil	no	2	0	1	NO	Maculopapular	no	yes	yes	no	no	no	no	2	N/A	N/A	No		discarded	0
2012	406	14	6y11m	2	1	Mestizo	1	Guayas	10	Guayaquil	no	2	0	1	NO	Maculopapular	no	no	yes	no	yes	no	no	2	N/A	N/A	No		discarded	0
2012	410	15	6y11m	2	2	Mestizo	1	Guayas	10	Guayaquil	no	2	0	1	NO	Maculopapular	no	no	yes	no	no	no	no	2	N/A	N/A	No		discarded	0
2011	411	45	6y11m	2	1	Indígena	2	Cotopaxi	7	Latacunga	no	2	0	1	NO	Maculopapular	no	no	no	no	no	no	no	2	N/A	N/A	No		discarded	0
2012	418	17	6y11m	2	1	Mestizo	1	Guayas	10	Guayaquil	no	2	0	1	NO	Maculopapular	yes	yes	yes	no	no	no	no	2	N/A	N/A	No		discarded	0
2012	421	17	6y11m	2	2	Mestizo	1	Guayas	10	Guayaquil	no	2	0	1	NO	Maculopapular	no	yes	yes	no	no	no	no	2	N/A	N/A	No		discarded	0
2012	435	20	6y11m	2	1	Mestizo	1	Guayas	10	Guayaquil	no	2	0	1	NO	Maculopapular	no	no	yes	no	no	no	no	2	N/A	N/A	No		discarded	0
2012	439	20	6y11m	2	2	Mestizo	1	Guayas	10	Guayaquil	no	2	0	1	NO	Maculopapular	no	yes	yes	no	no	no	no	2	N/A	N/A	No		discarded	0
2012	440	20	6y11m	2	1	Mestizo	1	Guayas	10	Duran	no	2	0	1	NO	Maculopapular	no	yes	yes	no	no	no	no	2	N/A	N/A	No		discarded	0
2012	443	21	6y11m	2	1	Mestizo	1	Guayas	10	Guayaquil	no	2	0	1	NO	Maculopapular	no	yes	yes	no	no	no	no	2	N/A	N/A	No		discarded	0
2011	444	9	6y11m	2	2	Indígena	2	Chimborazo	5	Riobamba	no	2	0	1	NO	Maculopapular	no	yes	no	no	no	no	no	2	N/A	N/A	No		discarded	0
2011	446	12	6y11m	2	1	Indígena	2	Chimborazo	5	Riobamba	no	2	0	1	NO	Maculopapular	no	yes	no	no	yes	no	no	2	N/A	N/A	No		discarded	0
2011	447	11	6y11m	2	2	Mestizo	1	Chimborazo	5	Riobamba	no	2	0	1	NO	Maculopapular	yes	yes	no	yes	yes	no	no	2	N/A	N/A	No		discarded	0
2011	449	16	6y11m	2	1	Mestizo	1	Chimborazo	5	Riobamba	no	2	0	1	NO	Maculopapular	no	yes	yes	no	no	no	no	2	N/A	N/A	No		discarded	0
2012	449	19	6y11m	2	1	Mestizo	1	Guayas	10	Guayaquil	no	2	0	1	NO	other	no	yes	yes	no	no	no	no	2	N/A	N/A	No		discarded	0
2011	455	26	6y11m	2	1	Mestizo	1	Chimborazo	5	Guano	no	2	0	1	NO	Maculopapular	no	no	yes	no	no	no	no	2	N/A	N/A	No		discarded	0
2011	457	27	6y11m	2	2	Mestizo	1	Chimborazo	5	Riobamba	no	2	0	1	NO	Maculopapular	no	no	yes	no	no	no	no	2	N/A	N/A	No		discarded	0
2011	458	29	6y11m	2	1	Mestizo	1	Chimborazo	5	Riobamba	no	2	0	1	NO	Maculopapular	no	no	no	no	no	no	no	2	N/A	N/A	No		discarded	0
2011	459	29	6y11m	2	1	Mestizo	1	Chimborazo	5	Riobamba	no	2	0	1	NO	Maculopapular	no	yes	yes	no	yes	no	no	2	N/A	N/A	No		discarded	0
2011	461	31	6y11m	2	1	Indígena	2	Chimborazo	5	Riobamba	no	2	0	1	NO	Maculopapular	no	no	no	no	yes	no	no	2	N/A	N/A	No		discarded	0
2011	464	33	6y11m	2	2	Mestizo	1	Chimborazo	5	Riobamba	no	2	0	1	NO	Maculopapular	no	no	no	no	yes	no	no	2	N/A	N/A	No		discarded	0
2011	466	34	6y11m	2	2	Mestizo	1	Chimborazo	5	Riobamba	no	2	0	1	NO	Maculopapular	no	yes	no	no	no	no	no	2	N/A	N/A	No		discarded	0
2011	468	37	6y11m	2	1	Mestizo	1	Chimborazo	5	Riobamba	no	2	0	1	NO	Maculopapular	no	no	no	no	no	no	no	2	N/A	N/A	No		discarded	0
2012	470	27	6y11m	2	2	Mestizo	1	Guayas	10	Duran	no	2	0	1	NO	Maculopapular	yes	yes	yes	no	no	no	no	2	N/A	N/A	No		discarded	0
2011	471	37	6y11m	2	2	Mestizo	1	Chimborazo	5	Alauyes	no	2	0	1	NO	Maculopapular	no	no	no	no	no	no	no	2	N/A	N/A	No		discarded	0
2011	484	39	6y11m	2	2	Mestizo	1	Chimborazo	5	Riobamba	no	2	0	1	NO	Maculopapular	yes	yes	yes	no	no	no	no	2	N/A	N/A	No		discarded	0
2011	487	40	6y11m	2	2	Mestizo	1	Chimborazo	5	Riobamba	no	2	0	1	NO	Maculopapular	yes	yes	yes	no	no	no	no	2	N/A	N/A	No		discarded	0
2011	488	40	6y11m	2	2	Indígena	2	Chimborazo	5	Riobamba	no	2	0	1	NO	Maculopapular	no	yes	yes	no	yes	no	no	2	N/A	N/A	No		discarded	0
2011	494	40	6y11m	2	2	Mestizo	1	Chimborazo	5	Riobamba	no	2	0	1	NO	Maculopapular	no	no	no	no	no	no	no	2	N/A	N/A	No		discarded	0
2011	495	40	6y11m	2	1	Mestizo	1	Chimborazo	5	Riobamba	no	2	0	1	NO	Maculopapular	no	no	no	no	no	no	no	2	N/A	N/A	No		discarded	0
2011	496	40	6y11m	2	1	Mestizo	1	Chimborazo	5	Riobamba	no	2	0	1	NO	Maculopapular	yes	no	yes	no	no	no	no	2	N/A	N/A	No		discarded	0
2011	497	41	6y11m	2	2	Indígena	2	Chimborazo	5	Riobamba	no	2	0	1	NO	Maculopapular	no	no	no	yes	no	no	no	2	N/A	N/A	No		discarded	0
2011	501	41	6y11m	2	1	Mestizo	1	Chimborazo	5	Riobamba	no	2	0	1	NO	Maculopapular	no	no	no	no	yes	no	no	2	N/A	N/A	No		discarded	0
2011	502	41	6y11m	2	1	Mestizo	1	Chimborazo	5	Riobamba	no	2	0	1	NO	Maculopapular	no	yes	no	no	no	no	no	2	N/A	N/A	No		discarded	0
2011	505	41	6y11m	2	1	Mestizo	1	Chimborazo	5	Riobamba	no	2	0	1	NO	Maculopapular	no	yes	yes	no	no	no	no	2	N/A	N/A	No		discarded	0
2011	506	41	6y11m	2	1	Mestizo	1	Chimborazo	5	Riobamba	no	2	0	1	NO	Maculopapular	no	no	no	no	no	no	no	2	N/A	N/A	No		discarded	0
2012	506	19	6y11m	2	1	Mestizo	1	IMBABURA	11	OTAVALO	no	2	0	1	NO	Maculopapular	yes	no	yes	no	no	yes	no	2	N/A	N/A	No		discarded	0
2011	509	42	6y11m	2	1	Mestizo	1	Chimborazo	5	Riobamba	no	2	0	1	NO	Maculopapular	no	yes	no	no	no	no	no	2	N/A	N/A	No		discarded	0
2011	521	43	6y11m	2	1	Mestizo	1	Chimborazo	5	Riobamba	no	2	0	1	NO	Maculopapular	no	no	no	no	yes	no	no	2	N/A	N/A	No		discarded	0
2012	522	5	6y11m	2	1	Mestizo	1	LOJA	12	LOJA	no	2	0	1	NO	Maculopapular	no	no	yes	no	no	no	no	2	N/A	N/A	No		discarded	0
2011	524	43	6y11m	2	2	Mestizo	1	Chimborazo	5	Riobamba	no	2	0	1	NO	Maculopapular	no	yes	yes	no	no	no	no	2	N/A	N/A	No		discarded	0
2011	525	43	6y11m	2	1	Mestizo	1	Chimborazo	5	Riobamba	no	2	0	1	NO	Maculopapular	yes	yes	yes	no	no	no	no	2	N/A	N/A	No		discarded	0
2011	526	43	6y11m	2	2	Mestizo	1	Chimborazo	5	Riobamba	no	2	0	1	NO	Maculopapular	yes	no	yes	no	no	no	no	2	N/A	N/A	No		discarded	0
2011	528	43	6y11m	2	2	Mestizo	1	Chimborazo	5	Riobamba	no	2	0	1	NO	Maculopapular	no	no	no	no	no	no	no	2	N/A	N/A	No		discarded	0
2012	529	9	6y11m	2	1	Mestizo	1	LOJA	12	LOJA	no	2	0	1	NO	Maculopapular	no	yes	yes	no	yes	no	no	2	N/A	N/A	No		discarded	0
2012	533	12	6y11m	2	1	Indígena	2	LOJA	12	LOJA	no	2	0	1	NO	Maculopapular	no	yes	yes	no	yes	no	no	2	N/A	N/A	No		discarded	0
2012	557	23	6y11m	2	1	Mestizo	1	LOJA	12	LOJA	no	2	0	1	NO	Maculopapular	no	no	no	no	yes	no	no	2	N/A	N/A	No		discarded	0
2012	558	24	6y11m	2	1	Mestizo	1	LOJA	12	PALTAS	no	2	0	1	NO	Maculopapular	yes	yes	yes	no	no	no	no	2	N/A	N/A	No		discarded	0
2012	562	26	6y11m	2	2	Mestizo	1	LOJA	12	LOJA	no	2	0	1	NO	Maculopapular	yes	yes	yes	no	yes	yes	no	2	N/A	N/A	No		discarded	0
2012	563	28	6y11m	2	2	Indígena	2	LOJA	12	LOJA	no	2	0	1	NO	Maculopapular	yes	no	yes	no	no	no	no	2	N/A	N/A	No		discarded	0
2011	564	49	6y11m	2	1	Mestizo	1	Chimborazo	5	Riobamba	no	2	0	1	NO	Maculopapular	no	yes	yes	no	no	no	no	2	N/A	N/A	No		discarded	0
2012	569	7	6y11m	2	2	Mestizo	1	LOS RIOS	13	BABAHOYO	no	2	0	1	NO	Maculopapular	no	no	no	no	no	no	no	2	N/A	N/A	No		discarded	0
2012	573	9	6y11m	2	1	Mestizo	1	LOS RIOS	13	PUEBLO VIEJO	no	2	0	1	NO	veyescular	no	no	yes	no	no	no	no	2	N/A	N/A	No		discarded	0
2011	587	42	6y11m	2	2	Mestizo	1	Esmeraldas	9	Esmeraldas	no	2	0	1	NO	Maculopapular	no	yes	no	no	yes	no	no	2	N/A	N/A	No		discarded	0
2011	590	43	6y11m	2	1	Mestizo	1	esmeraldas	9	esmeraldas	no	2	0	1	NO	Maculopapular	no	no	yes	no	no	yes	no	2	N/A	N/A	No		discarded	0
2012	592	2	6y11m	2	1	Mestizo	1	MANABI	14	MANTA	no	2	0	1	NO	Maculopapular	no	no	yes	no	no	no	no	2	N/A	N/A	No		discarded	0
2011	600	42	6y11m	2	1	Mestizo	1	Esmeraldas	9	Atacames	no	2	0	1	NO	Maculopapular	no	no	no	no	no	no	no	2	N/A	N/A	No		discarded	0
2011	602	42	6y11m	2	1	Afroecu	3	Esmeraldas	9	Esmeraldas	no	2	0	1	NO	Maculopapular	no	no	yes	no	no	no	no	2	N/A	N/A	No		discarded	0
2012	603	8	6y11m	2	1	Mestizo	1	MANABI	14	SUCRE	no	2	0	1	NO	Maculopapular	no	yes	yes	no	no	missing data	no	2	N/A	N/A	No		discarded	0
2012	607	9	6y11m	2	1	Mestizo	1	MANABI	14	MANTA	no	2	0	1	NO	Maculopapular	no	yes	yes	no	no	no	no	2	N/A	N/A	No		discarded	0
2011	617	1	6y11m	2	2	Mestizo	1	Pichincha	19	Quito	no	2	0	1	NO	Maculopapular	no	yes	yes	no	no	no	no	2	N/A	N/A	No		discarded	0
2011	624	6	6y11m	2	2	Mestizo	1	Pichincha	19	Quito	no	2	0	1	NO	Maculopapular	no	yes	no	no	no	no	no	2	N/A	N/A	No		discarded	0
2011	627	8	6y11m	2	2	Mestizo	1	Pichincha	19	Mejía	no	2	0	1	NO	other	no	yes	no	no	no	no	no	2	N/A	N/A	No		discarded	0
2012	632	11	6y11m	2	1	Afroecu	3	MANABI	14	MANTA	no	2	0	1	NO	Maculopapular	no	no	yes	no	no	no	no	2	N/A	N/A	No		discarded	0
2011	637	40	6y11m	2	1	Indígena	2	Pichincha	19	Quito	no	2	0	1	NO	Maculopapular	no	yes	yes	no	no	no	no	2	N/A	N/A	No		discarded	0
2012	640	11	6y11m	2	1	Mestizo	1	MANABI	14	BOLIVAR	no	2	0	1	NO	Maculopapular	no	no	no	no	yes	no	no	2	N/A	N/A	No		discarded	0
2011	649	17	6y11m	2	1	Mestizo	1	Pichincha	19	Quito	no	2	0	1	NO	Maculopapular	no	no	no	no	no	no	no	2	N/A	N/A	No		discarded	0
2011	654	18	6y11m	2	2	Mestizo	1	Pichincha	19	Quito	no	2	0	1	NO	Maculopapular	no	no	yes	no	no	no	no	2	N/A	N/A	No		discarded	0
2012	656	11	6y11m	2	2	Mestizo	1	MANABI	14	MONTECRISTI	no	2	0	1	NO	Maculopapular	no	no	yes	no	no	no	no	2	N/A	N/A	No		discarded	0
2011	656	18	6y11m	2	2	Mestizo	1	Pichincha	19	Quito	no	2	0	1	NO	Maculopapular	no	no	no	no	no	no	no	2	N/A	N/A	No		discarded	0
2011	662	19	6y11m	2	1	Mestizo	1	Pichincha	19	Quito	no	2	0	1	NO	Maculopapular	no	yes	yes	missing data	no	no	no	2	N/A	N/A	No		discarded	0
2012	663	13	6y11m	2	2	Mestizo	1	MANABI	14	PORTOVIEJO	no	2	0	1	NO	Maculopapular	no	no	no	no	no	no	no	2	N/A	N/A	No		discarded	0
2011	663	19	6y11m	2	1	Mestizo	1	Pichincha	19	Quito	no	2	0	1	NO	Maculopapular	yes	no	no	no	no	no	no	2	N/A	N/A	No		discarded	0
2011	671	21	6y11m	2	2	Mestizo	1	Pichincha	19	Quito	no	2	0	1	NO	Maculopapular	no	no	yes	no	yes	no	no	2	N/A	N/A	No		discarded	0
2011	673	22	6y11m	2	2	Indígena	2	Pichincha	19	Quito	no	2	0	1	NO	Maculopapular	no	yes	no	no	no	no	no	2	N/A	N/A	No		discarded	0
2011	682	24	6y11m	2	2	Mestizo	1	Pichincha	19	Quito	no	2	0	1	NO	Maculopapular	no	no	no	no	no	no	no	2	N/A	N/A	No		discarded	0
2011	685	25	6y11m	2	2	Mestizo	1	Pichincha	19	Quito	no	2	0	1	NO	Maculopapular	no	yes	no	no	yes	no	no	2	N/A	N/A	No		discarded	0
2011	698	28	6y11m	2	1	Mestizo	1	Pichincha	19	Mejía	no	2	0	1	NO	Maculopapular	yes	yes	yes	no	no	no	no	2	N/A	N/A	No		discarded	0
2011	699	29	6y11m	2	1	Mestizo	1	Pichincha	19	Mejía	no	2	0	1	NO	Maculopapular	no	no	missing data	no	no	no	no	2	N/A	N/A	No		discarded	0
2011	701	30	6y11m	2	2	Indígena	2	Pichincha	19	Mejía	no	2	0	1	NO	Maculopapular	no	yes	yes	no	yes	no	no	2	N/A	N/A	No		discarded	0
2011	707	33	6y11m	2	2	Mestizo	1	Pichincha	19	Quito	no	2	0	1	NO	Maculopapular	no	yes	yes	no	yes	no	no	2	N/A	N/A	No		discarded	0
2011	708	34	6y11m	2	2	Mestizo	1	Pichincha	19	Quito	no	2	0	1	NO	Maculopapular	no	no	no	no	yes	no	no	2	N/A	N/A	No		discarded	0
2012	709	16	6y11m	2	2	Mestizo	1	MANABI	14	JIPIJAPA	no	2	0	1	NO	Maculopapular	yes	yes	yes	no	no	no	no	2	N/A	N/A	No		discarded	0
2011	709	34	6y11m	2	2	Mestizo	1	Pichincha	19	Quito	no	2	0	1	NO	Maculopapular	no	no	no	no	yes	no	no	2	N/A	N/A	No		discarded	0
2011	710	35	6y11m	2	1	Mestizo	1	Pichincha	19	Quito	no	2	0	1	NO	Maculopapular	yes	no	yes	no	no	no	no	2	N/A	N/A	No		discarded	0
2011	713	36	6y11m	2	1	Mestizo	1	Pichincha	19	Quito	no	2	0	1	NO	Maculopapular	no	no	no	no	no	no	no	2	N/A	N/A	No		discarded	0
2011	717	37	6y11m	2	2	Mestizo	1	Pichincha	19	Quito	no	2	0	1	NO	Maculopapular	no	no	no	no	no	no	no	2	N/A	N/A	No		discarded	0
2012	729	19	6y11m	2	2	Mestizo	1	MANABI	14	PORTOVIEJO	no	2	0	1	NO	Maculopapular	no	yes	yes	no	no	no	no	2	N/A	N/A	No		discarded	0
2011	742	40	6y11m	2	2	Mestizo	1	Pichincha	19	Quito	no	2	0	1	NO	Maculopapular	no	no	no	no	no	no	no	2	N/A	N/A	No		discarded	0
2011	748	40	6y11m	2	2	Mestizo	1	Pichincha	19	Quito	no	2	0	1	NO	Maculopapular	no	no	no	no	yes	no	no	2	N/A	N/A	No		discarded	0
2011	760	40	6y11m	2	1	Mestizo	1	Pichincha	19	Quito	no	2	0	1	NO	Maculopapular	no	no	yes	no	no	no	no	2	N/A	N/A	No		discarded	0
2011	761	40	6y11m	2	2	Mestizo	1	Pichincha	19	Quito	no	2	0	1	NO	Maculopapular	yes	yes	no	no	yes	no	no	2	N/A	N/A	No		discarded	0
2011	764	40	6y11m	2	1	Mestizo	1	Pichincha	19	Quito	no	2	0	1	NO	Maculopapular	no	no	yes	no	no	no	no	2	N/A	N/A	No		discarded	0
2011	772	40	6y11m	2	2	Indígena	2	Pichincha	19	Mejía	no	2	0	1	NO	Maculopapular	yes	yes	yes	no	no	no	no	2	N/A	N/A	No		discarded	0
2011	782	41	6y11m	2	1	Mestizo	1	Pichincha	19	Rumiñahui	no	2	0	1	NO	Maculopapular	no	no	yes	no	no	no	no	2	N/A	N/A	No		discarded	0
2012	788	25	6y11m	2	2	Mestizo	1	MANABI	14	MANTA	no	2	0	1	NO	Maculopapular	no	no	no	no	no	yes	no	2	N/A	N/A	No		discarded	0
2011	795	41	6y11m	2	2	Mestizo	1	Pichincha	19	Quito	no	2	0	1	NO	Maculopapular	no	yes	yes	no	yes	yes	no	2	N/A	N/A	No		discarded	0
2011	797	41	6y11m	2	1	Mestizo	1	Pichincha	19	Quito	no	2	0	1	NO	Maculopapular	no	no	no	no	no	no	no	2	N/A	N/A	No		discarded	0
2012	799	25	6y11m	2	2	Mestizo	1	MANABI	14	PORTOVIEJO	no	2	0	1	NO	Maculopapular	no	no	no	no	no	no	no	2	N/A	N/A	No		discarded	0
2011	817	42	6y11m	2	2	Mestizo	1	Pichincha	19	Quito	no	2	0	1	NO	Maculopapular	no	no	yes	no	yes	no	no	2	N/A	N/A	No		discarded	0
2012	827	7	6y11m	2	1	Mestizo	1	Morona Santiago	15	Morona	no	2	0	1	NO	Maculopapular	no	yes	yes	no	no	no	no	2	N/A	N/A	No		discarded	0
2011	827	42	6y11m	2	1	Mestizo	1	Pichincha	19	Quito	no	2	0	1	NO	Maculopapular	no	yes	yes	no	no	no	no	2	N/A	N/A	No		discarded	0
2011	839	42	6y11m	2	1	Mestizo	1	Pichincha	19	Quito	no	2	0	1	NO	Maculopapular	no	no	yes	no	no	no	no	2	N/A	N/A	No		discarded	0
2011	848	42	6y11m	2	1	Mestizo	1	Pichincha	19	Quito	no	2	0	1	NO	Maculopapular	no	no	no	no	no	no	no	2	N/A	N/A	No		discarded	0
2011	859	43	6y11m	2	2	Mestizo	1	Pichincha	19	Quito	no	2	0	1	NO	Maculopapular	yes	yes	no	no	no	no	no	2	N/A	N/A	No		discarded	0
2012	860	15	6y11m	2	2	Mestizo	1	Morona Santiago	15	Morona	no	2	0	1	NO	Maculopapular	no	yes	no	no	yes	no	no	2	N/A	N/A	No		discarded	0
2011	874	41	6y11m	2	2	Mestizo	1	Pichincha	19	Quito	no	2	0	1	NO	Maculopapular	no	yes	yes	no	no	no	no	2	N/A	N/A	No		discarded	0
2012	887	23	6y11m	2	2	Mestizo	1	Morona Santiago	15	Sucúa	no	2	0	1	NO	Maculopapular	yes	no	no	no	no	no	no	2	N/A	N/A	No		discarded	0
2012	898	2	6y11m	2	1	Mestizo	1	Napo	16	Tena	no	2	0	1	NO	Maculopapular	yes	yes	no	no	no	missing data	no	2	N/A	N/A	No		discarded	0
2011	902	27	6y11m	2	1	Mestizo	1	Pichincha	19	Quito	no	2	0	1	NO	Maculopapular	no	no	yes	no	yes	no	no	2	N/A	N/A	No		discarded	0
2011	904	45	6y11m	2	2	Mestizo	1	Pichincha	19	Quito	no	2	0	1	NO	Maculopapular	yes	yes	yes	no	no	no	no	2	N/A	N/A	No		discarded	0
2011	910	43	6y11m	2	1	Mestizo	1	Pichincha	19	Quito	no	2	0	1	NO	Maculopapular	no	yes	yes	no	no	no	no	2	N/A	N/A	No		discarded	0
2011	911	42	6y11m	2	2	Mestizo	1	Pichincha	19	Quito	no	2	0	1	NO	Maculopapular	no	no	no	no	no	no	no	2	N/A	N/A	No		discarded	0
2011	914	45	6y11m	2	1	Indígena	2	Pichincha	19	Quito	no	2	0	1	NO	Maculopapular	no	yes	no	yes	no	no	no	2	N/A	N/A	No		discarded	0
2011	923	41	6y11m	2	2	Indígena	2	Pichincha	19	Quito	no	2	0	1	NO	Maculopapular	yes	yes	no	yes	no	no	no	2	N/A	N/A	No		discarded	0
2011	925	40	6y11m	2	1	Mestizo	1	Pichincha	19	Quito	no	2	0	1	NO	Maculopapular	no	no	no	no	no	no	no	2	N/A	N/A	No		discarded	0
2011	929	20	6y11m	2	1	Mestizo	1	Pichincha	19	Quito	no	2	0	1	NO	Maculopapular	no	yes	no	no	no	yes	no	2	N/A	N/A	No		discarded	0
2012	946	6	6y11m	2	2	Indígena	2	Pichincha	19	Quito	no	2	0	1	NO	Maculopapular	no	no	yes	no	no	no	no	2	N/A	N/A	No		discarded	0
2011	950	41	6y11m	2	1	Mestizo	1	Pichincha	19	Mejía	no	2	0	1	NO	Maculopapular	yes	no	no	no	no	no	no	2	N/A	N/A	No		discarded	0
2012	958	7	6y11m	2	1	Mestizo	1	Pichincha	19	Quito	no	2	0	1	NO	Maculopapular	no	yes	yes	no	yes	no	no	2	N/A	N/A	No		discarded	0
2012	964	8	6y11m	2	1	Mestizo	1	Pichincha	19	Quito	no	2	0	1	NO	Maculopapular	no	yes	no	no	yes	no	no	2	N/A	N/A	No		discarded	0
2011	973	48	6y11m	2	2	Mestizo	1	Pichincha	19	Quito	no	2	0	1	NO	Maculopapular	no	no	no	no	no	no	no	2	N/A	N/A	No		discarded	0
2012	982	9	6y11m	2	2	Mestizo	1	Pichincha	19	cayambe	no	2	0	1	NO	Maculopapular	no	yes	no	no	no	no	no	2	N/A	N/A	No		discarded	0
2012	983	10	6y11m	2	1	Indígena	2	Pichincha	19	cayambe	no	2	0	1	NO	Maculopapular	no	yes	yes	no	no	yes	no	2	N/A	N/A	No		discarded	0
2012	989	10	6y11m	2	1	Indígena	2	Pichincha	19	Quito	no	2	0	1	NO	Maculopapular	no	yes	yes	no	no	no	no	2	N/A	N/A	No		discarded	0
2012	991	10	6y11m	2	1	Mestizo	1	Pichincha	19	Quito	no	2	0	1	NO	Maculopapular	yes	no	yes	no	yes	no	no	2	N/A	N/A	No		discarded	0
2011	992	49	6y11m	2	1	Mestizo	1	Pichincha	19	Quito	no	2	0	1	NO	Maculopapular	yes	yes	yes	no	no	no	no	2	N/A	N/A	No		discarded	0
2012	994	10	6y11m	2	2	Mestizo	1	Pichincha	19	Quito	no	2	0	1	NO	Maculopapular	no	no	no	no	no	no	no	2	N/A	N/A	No		discarded	0
2011	998	44	6y11m	2	1	Mestizo	1	Pichincha	19	Quito	no	2	0	1	NO	Maculopapular	yes	no	yes	no	yes	no	no	2	N/A	N/A	No		discarded	0
2012	1002	11	6y11m	2	2	Mestizo	1	Pichincha	19	Quito	no	2	0	1	NO	Maculopapular	no	yes	yes	no	no	no	no	2	N/A	N/A	No		discarded	0
2011	1007	41	6y11m	2	2	Mestizo	1	Pichincha	19	Quito	no	2	0	1	NO	Maculopapular	no	yes	yes	no	no	no	no	2	N/A	N/A	No		discarded	0
2011	1011	41	6y11m	2	1	Mestizo	1	Pichincha	19	Quito	no	2	0	1	NO	Maculopapular	no	no	no	no	no	no	no	2	N/A	N/A	No		discarded	0
2012	1022	12	6y11m	2	1	Mestizo	1	Pichincha	19	Quito	no	2	0	1	NO	Maculopapular	no	yes	yes	no	no	no	no	2	N/A	N/A	No		discarded	0
2012	1026	13	6y11m	2	1	Indígena	2	Pichincha	19	Quito	no	2	0	1	NO	Maculopapular	no	yes	yes	no	no	no	no	2	N/A	N/A	No		discarded	0
2011	1027	52	6y11m	2	1	Mestizo	1	Pichincha	19	Quito	no	2	0	1	NO	Maculopapular	no	no	no	no	no	no	no	2	N/A	N/A	No		discarded	0
2011	1033	51	6y11m	2	1	Mestizo	1	Pichincha	19	Quito	no	2	0	1	NO	Maculopapular	yes	no	no	no	yes	yes	no	2	N/A	N/A	No		discarded	0
2011	1038	41	6y11m	2	2	Indígena	2	Pastaza	18	Pastaza	no	2	0	1	NO	Maculopapular	no	no	no	yes	no	no	no	2	N/A	N/A	No		discarded	0
2012	1059	15	6y11m	2	2	Mestizo	1	Pichincha	19	Quito	no	2	0	1	NO	Maculopapular	yes	no	no	no	no	no	no	2	N/A	N/A	No		discarded	0
2011	1079	16	6y11m	2	1	Mestizo	1	EL ORO	8	MACHALA	no	2	0	1	NO	missing data	missing data	missing data	yes	missing data	missing data	missing data	no	2	N/A	N/A	No		discarded	0
2012	1082	16	6y11m	2	1	Mestizo	1	Pichincha	19	Quito	no	2	0	1	NO	Maculopapular	no	no	no	no	no	no	no	2	N/A	N/A	No		discarded	0
2011	1082	42	6y11m	2	2	Mestizo	1	ZAMORA CHINCHIPE	24	ZAMORA	no	2	0	1	NO	Maculopapular	no	yes	yes	no	no	no	no	2	N/A	N/A	No		discarded	0
2012	1097	19	6y11m	2	1	Indígena	2	Pichincha	19	Quito	no	2	0	1	NO	Maculopapular	no	no	yes	no	no	no	no	2	N/A	N/A	No		discarded	0
2012	1099	21	6y11m	2	2	Mestizo	1	Pichincha	19	Quito	no	2	0	1	NO	Maculopapular	no	no	no	no	yes	no	no	2	N/A	N/A	No		discarded	0
2012	1102	21	6y11m	2	2	Mestizo	1	Pichincha	19	Quito	no	2	0	1	NO	Maculopapular	no	yes	yes	no	yes	no	no	2	N/A	N/A	No		discarded	0
2012	1121	24	6y11m	2	1	Mestizo	1	Pichincha	19	Quito	no	2	0	1	NO	Maculopapular	yes	yes	yes	no	no	no	no	2	N/A	N/A	No		discarded	0
2012	1130	25	6y11m	2	1	Mestizo	1	Pichincha	19	Quito	no	2	0	1	NO	Maculopapular	yes	yes	yes	no	yes	no	no	2	N/A	N/A	No		discarded	0
2012	1138	26	6y11m	2	2	Indígena	2	Pichincha	19	Quito	no	2	0	1	NO	Maculopapular	no	yes	no	no	no	no	no	2	N/A	N/A	No		discarded	0
2012	1156	28	6y11m	2	1	Mestizo	1	Pichincha	19	Quito	no	2	0	1	NO	Maculopapular	no	no	yes	no	no	yes	no	2	N/A	N/A	No		discarded	0
2012	1165	29	6y11m	2	1	Mestizo	1	Pichincha	19	Quito	no	2	0	1	NO	Maculopapular	no	no	no	no	no	no	no	2	N/A	N/A	No		discarded	0
2012	1169	30	6y11m	2	1	Mestizo	1	Pichincha	19	Quito	no	2	0	1	NO	Maculopapular	no	yes	no	no	no	no	no	2	N/A	N/A	No		discarded	0
2012	1173	30	6y11m	2	2	Mestizo	1	Pichincha	19	Quito	no	2	0	1	NO	Maculopapular	no	no	no	no	yes	no	no	2	N/A	N/A	No		discarded	0
2012	1192	8	6y11m	2	1	Indígena	2	Tungurahua	23	Ambato	no	2	0	1	NO	Maculopapular	no	no	yes	no	no	no	no	2	N/A	N/A	No		discarded	0
2012	1199	11	6y11m	2	2	Mestizo	1	Tungurahua	23	MOCHA	no	2	0	1	NO	Maculopapular	no	yes	yes	no	no	no	no	2	N/A	N/A	No		discarded	0
2012	1201	10	6y11m	2	2	Mestizo	1	Tungurahua	23	Ambato	no	2	0	1	NO	Maculopapular	no	no	yes	no	yes	no	no	2	N/A	N/A	No		discarded	0
2012	1206	13	6y11m	2	2	Mestizo	1	Tungurahua	23	Ambato	no	2	0	1	NO	Maculopapular	no	yes	yes	no	yes	no	no	2	N/A	N/A	No		discarded	0
2012	1217	15	6y11m	2	1	Mestizo	1	Tungurahua	23	Ambato	no	2	0	1	NO	Maculopapular	no	no	no	no	yes	no	no	2	N/A	N/A	No		discarded	0
2012	1218	15	6y11m	2	1	Mestizo	1	Tungurahua	23	Ambato	no	2	0	1	NO	Maculopapular	no	no	no	no	yes	no	no	2	N/A	N/A	No		discarded	0
2012	1226	17	6y11m	2	1	Mestizo	1	Tungurahua	23	Ambato	no	2	0	1	NO	Maculopapular	no	no	yes	no	no	no	no	2	N/A	N/A	No		discarded	0
2012	1234	22	6y11m	2	2	Mestizo	1	Tungurahua	23	Ambato	no	2	0	1	NO	Maculopapular	no	no	yes	no	no	no	no	2	N/A	N/A	No		discarded	0
2012	1235	22	6y11m	2	1	Mestizo	1	Pastaza	18	Pastaza	no	2	0	1	NO	Maculopapular	no	no	no	no	no	no	no	2	N/A	N/A	No		discarded	0
2012	1245	29	6y11m	2	2	Mestizo	1	Tungurahua	23	Ambato	no	2	0	1	NO	Maculopapular	no	no	yes	no	no	yes	no	2	N/A	N/A	No		discarded	0
2012	1249	29	6y11m	2	2	Indígena	2	Tungurahua	23	Patate	no	2	0	1	NO	Maculopapular	no	yes	no	no	no	no	no	2	N/A	N/A	No		discarded	0
2012	1253	14	6y11m	2	1	Mestizo	1	Carchi	4	Tulcan	no	2	0	1	NO	Maculopapular	yes	yes	yes	no	yes	no	no	2	N/A	N/A	No		discarded	0
2012	1254	15	6y11m	2	1	Mestizo	1	Carchi	4	Tulcan	no	2	0	1	NO	Maculopapular	no	no	no	no	no	no	no	2	N/A	N/A	No		discarded	0
2012	1285	1	6y11m	2	1	Mestizo	1	santo domingo	21	sto. domingo	no	2	0	1	NO	Maculopapular	missing data	missing data	missing data	missing data	missing data	missing data	no	2	N/A	N/A	No		discarded	0
2012	1307	15	6y11m	2	1	Indígena	2	santo domingo	21	sto. domingo	no	2	0	1	NO	Maculopapular	no	no	no	no	no	no	no	2	N/A	N/A	No		discarded	0
2012	1317	19	6y11m	2	2	Mestizo	1	santo domingo	21	sto. domingo	no	2	0	1	NO	Maculopapular	no	no	no	no	no	no	no	2	N/A	N/A	No		discarded	0
2012	1319	25	6y11m	2	2	Mestizo	1	santo domingo	21	sto. domingo	no	2	0	1	NO	Maculopapular	no	no	no	no	no	no	no	2	N/A	N/A	No		discarded	0
2011	1469	42	6y11m	2	2	Mestizo	1	Guayas	10	Guayaquil	no	2	0	1	yes	Maculopapular	no	yes	no	no	no	no	no	2	N/A	N/A	No		discarded	0
2011	1522	45	6y11m	2	1	Mestizo	1	Guayas	10	Guayaquil	no	2	0	1	NO	Maculopapular	yes	yes	yes	no	no	no	no	2	N/A	N/A	No		discarded	0
2011	1622	48	6y11m	2	2	Mestizo	1	Guayas	10	Samborondon	no	2	0	1	NO	Maculopapular	yes	yes	yes	no	no	no	no	2	N/A	N/A	No		discarded	0
2011	1685	1	6y11m	2	2	Mestizo	1	MANABI	14	CHONE	no	2	0	1	NO	Maculopapular	no	yes	yes	no	no	no	no	2	N/A	N/A	No		discarded	0
2011	1686	1	6y11m	2	1	Mestizo	1	MANABI	14	MONTECRISTI	no	2	0	1	NO	Maculopapular	missing data	no	yes	no	yes	missing data	no	2	N/A	N/A	No		discarded	0
2011	1689	2	6y11m	2	1	Mestizo	1	MANABI	14	Santa Ana	no	2	0	1	NO	missing data	missing data	missing data	missing data	missing data	missing data	missing data	no	2	N/A	N/A	No		discarded	0
2011	1697	3	6y11m	2	1	Mestizo	1	MANABI	14	CHONE	no	2	0	1	NO	Maculopapular	no	no	no	no	no	no	no	2	N/A	N/A	No		discarded	0
2011	1699	10	6y11m	2	2	Mestizo	1	MANABI	14	ROCAFUERTE	no	2	0	1	NO	Maculopapular	yes	no	no	no	no	yes	no	2	N/A	N/A	No		discarded	0
2011	1709	17	6y11m	2	1	Mestizo	1	MANABI	14	ROCAFUERTE	no	2	0	1	NO	Maculopapular	no	yes	yes	no	no	no	no	2	N/A	N/A	No		discarded	0
2011	1723	24	6y11m	2	1	Mestizo	1	MANABI	14	SUCRE	no	2	0	1	NO	Maculopapular	yes	yes	yes	no	no	no	no	2	N/A	N/A	No		discarded	0
2011	1725	25	6y11m	2	2	Mestizo	1	MANABI	14	MANTA	no	2	0	1	NO	Maculopapular	no	no	no	no	no	no	no	2	N/A	N/A	No		discarded	0
2011	1727	26	6y11m	2	1	Mestizo	1	MANABI	14	CHONE	no	2	0	1	NO	Maculopapular	missing data	missing data	missing data	missing data	missing data	missing data	no	2	N/A	N/A	No		discarded	0
2011	1750	39	6y11m	2	1	Mestizo	1	MANABI	14	PORTOVIEJO	no	2	0	1	NO	Maculopapular	yes	yes	yes	no	no	yes	no	2	N/A	N/A	No		discarded	0
2011	1752	40	6y11m	2	2	Mestizo	1	MANABI	14	PORTOVIEJO	no	2	0	1	NO	Maculopapular	missing data	no	no	no	no	no	no	2	N/A	N/A	No		discarded	0
2011	1758	40	6y11m	2	1	Mestizo	1	MANABI	14	SAN VICENTE	no	2	0	1	NO	Maculopapular	no	yes	yes	no	no	missing data	no	2	N/A	N/A	No		discarded	0
2011	1767	41	6y11m	2	2	Mestizo	1	MANABI	14	CHONE	no	2	0	1	NO	Maculopapular	no	no	no	no	no	no	no	2	N/A	N/A	No		discarded	0
2011	1776	41	6y11m	2	1	Mestizo	1	MANABI	14	CHONE	no	2	0	1	NO	Maculopapular	no	no	no	no	missing data	missing data	no	2	N/A	N/A	No		discarded	0
2011	1778	42	6y11m	2	2	Mestizo	1	MANABI	14	PEDERNALES	no	2	0	1	NO	Maculopapular	missing data	no	no	no	yes	no	no	2	N/A	N/A	No		discarded	0
2011	1784	42	6y11m	2	1	Mestizo	1	MANABI	14	MANTA	no	2	0	1	NO	Maculopapular	no	yes	no	no	yes	no	no	2	N/A	N/A	No		discarded	0
2011	1794	42	6y11m	2	2	Mestizo	1	MANABI	14	PORTOVIEJO	no	2	0	1	NO	Maculopapular	no	yes	yes	no	no	missing data	no	2	N/A	N/A	No		discarded	0
2011	1797	42	6y11m	2	1	Mestizo	1	MANABI	14	MANTA	no	2	0	1	NO	Maculopapular	no	yes	yes	no	no	no	no	2	N/A	N/A	No		discarded	0
2011	1799	42	6y11m	2	2	Mestizo	1	MANABI	14	MANTA	no	2	0	1	NO	Maculopapular	no	yes	yes	yes	no	yes	no	2	N/A	N/A	No		discarded	0
2011	1801	42	6y11m	2	2	Mestizo	1	MANABI	14	MANTA	no	2	0	1	NO	Maculopapular	no	no	no	no	no	no	no	2	N/A	N/A	No		discarded	0
2011	1802	42	6y11m	2	1	Mestizo	1	MANABI	14	ROCAFUERTE	no	2	0	1	NO	Maculopapular	no	no	yes	no	yes	no	no	2	N/A	N/A	No		discarded	0
2011	1803	42	6y11m	2	2	Mestizo	1	MANABI	14	PORTOVIEJO	no	2	0	1	NO	Maculopapular	no	no	no	no	no	missing data	no	2	N/A	N/A	No		discarded	0
2011	1804	42	6y11m	2	1	Mestizo	1	MANABI	14	PORTOVIEJO	no	2	0	1	NO	Maculopapular	no	no	yes	no	no	no	no	2	N/A	N/A	No		discarded	0
2011	1805	41	6y11m	2	1	Mestizo	1	MANABI	14	PORTOVIEJO	no	2	0	1	NO	Maculopapular	no	no	no	no	no	no	no	2	N/A	N/A	No		discarded	0
2011	1808	43	6y11m	2	2	Mestizo	1	MANABI	14	PORTOVIEJO	no	2	0	1	NO	Maculopapular	no	yes	yes	no	no	no	no	2	N/A	N/A	No		discarded	0
2011	1818	43	6y11m	2	1	Mestizo	1	MANABI	14	JUNIN	no	2	0	1	NO	Maculopapular	no	yes	no	no	no	no	no	2	N/A	N/A	No		discarded	0
2011	1819	43	6y11m	2	2	Mestizo	1	MANABI	14	BOLIVAR	no	2	0	1	NO	Maculopapular	no	no	no	no	no	no	no	2	N/A	N/A	No		discarded	0
2011	1824	43	6y11m	2	2	Mestizo	1	MANABI	14	CHONE	no	2	0	1	NO	Maculopapular	no	yes	yes	no	no	no	no	2	N/A	N/A	No		discarded	0
2011	1827	44	6y11m	2	1	Mestizo	1	MANABI	14	Manta	no	2	0	1	NO	Maculopapular	no	yes	no	no	no	no	no	2	N/A	N/A	No		discarded	0
2011	1845	43	6y11m	2	1	Mestizo	1	MANABI	14	BOLIVAR	no	2	0	1	NO	Maculopapular	no	no	yes	no	no	no	no	2	N/A	N/A	No		discarded	0
2011	1846	43	6y11m	2	2	Mestizo	1	MANABI	14	BOLIVAR	no	2	0	1	NO	Maculopapular	no	no	yes	no	no	no	no	2	N/A	N/A	No		discarded	0
2011	1849	45	6y11m	2	2	Mestizo	1	MANABI	14	SUCRE	no	2	0	1	NO	Maculopapular	no	yes	no	no	no	no	no	2	N/A	N/A	No		discarded	0
2011	1856	46	6y11m	2	1	Mestizo	1	MANABI	14	PORTOVIEJO	no	2	0	1	NO	Maculopapular	yes	yes	yes	no	no	no	no	2	N/A	N/A	No		discarded	0
2011	1872	48	6y11m	2	1	Mestizo	1	MANABI	14	PORTOVIEJO	no	2	0	1	NO	Maculopapular	yes	no	no	no	no	missing data	no	2	N/A	N/A	No		discarded	0
2011	1879	49	6y11m	2	2	Mestizo	1	MANABI	14	SUCRE	no	2	0	1	NO	Maculopapular	no	yes	no	no	no	no	no	2	N/A	N/A	No		discarded	0
2011	1893	3	6y11m	2	2	Mestizo	1	Orellana	17	Orellana	no	2	0	1	NO	missing data	missing data	missing data	missing data	missing data	missing data	missing data	no	2	N/A	N/A	No		discarded	0
2011	1898	41	6y11m	2	1	Mestizo	1	Orellana	17	Orellana	no	2	0	1	NO	Maculopapular	no	no	yes	no	no	no	no	2	N/A	N/A	No		discarded	0
2011	1910	42	6y11m	2	1	Mestizo	1	Orellana	17	La Joya de los Sachas	no	2	0	1	NO	Maculopapular	no	no	no	no	no	no	no	2	N/A	N/A	No		discarded	0
2011	1915	43	6y11m	2	1	Mestizo	1	Orellana	17	Orellana	no	2	0	1	NO	missing data	missing data	missing data	missing data	missing data	missing data	missing data	no	2	N/A	N/A	No		discarded	0
2011	1927	12	6y11m	2	1	Mestizo	1	LOJA	12	LOJA	no	2	0	1	NO	Maculopapular	no	yes	no	no	yes	no	no	2	N/A	N/A	No		discarded	0
2011	1937	22	6y11m	2	2	Mestizo	1	LOJA	12	LOJA	no	2	0	1	NO	Maculopapular	no	no	no	no	no	no	no	2	N/A	N/A	No		discarded	0
2011	1941	29	6y11m	2	2	Mestizo	1	LOJA	12	QUILANGA	no	2	0	1	NO	Maculopapular	no	no	no	no	no	yes	no	2	N/A	N/A	No		discarded	0
2011	1942	29	6y11m	2	1	Mestizo	1	LOJA	12	PALTAS	no	2	0	1	NO	Maculopapular	no	no	no	yes	no	no	no	2	N/A	N/A	No		discarded	0
2011	1945	33	6y11m	2	1	Mestizo	1	LOJA	12	LOJA	no	2	0	1	NO	Maculopapular	yes	yes	yes	no	no	no	no	2	N/A	N/A	No		discarded	0
2011	1947	37	6y11m	2	1	Indígena	2	LOJA	12	GONZANAMA	no	2	0	1	NO	Maculopapular	yes	yes	no	no	no	no	no	2	N/A	N/A	No		discarded	0
2011	1948	39	6y11m	2	2	Mestizo	1	LOJA	12	LOJA	no	2	0	1	NO	Maculopapular	yes	yes	yes	no	no	no	no	2	N/A	N/A	No		discarded	0
2011	1957	41	6y11m	2	2	Mestizo	1	LOJA	12	LOJA	no	2	0	1	NO	Maculopapular	no	yes	no	no	no	no	no	2	N/A	N/A	No		discarded	0
2011	1959	41	6y11m	2	1	Mestizo	1	LOJA	12	LOJA	no	2	0	1	NO	Maculopapular	no	no	no	no	no	no	no	2	N/A	N/A	No		discarded	0
2011	1960	41	6y11m	2	1	Mestizo	1	LOJA	12	ESPINDOLA	no	2	0	1	NO	Maculopapular	no	no	no	no	no	no	no	2	N/A	N/A	No		discarded	0
2011	1961	41	6y11m	2	2	Mestizo	1	LOJA	12	ESPINDOLA	no	2	0	1	NO	Maculopapular	no	no	no	no	no	no	no	2	N/A	N/A	No		discarded	0
2011	1962	41	6y11m	2	2	Mestizo	1	LOJA	12	LOJA	no	2	0	1	NO	Maculopapular	no	no	yes	no	no	yes	no	2	N/A	N/A	No		discarded	0
2011	1966	42	6y11m	2	1	Mestizo	1	LOJA	12	LOJA	no	2	0	1	NO	Maculopapular	yes	yes	yes	no	no	no	no	2	N/A	N/A	No		discarded	0
2011	1973	47	6y11m	2	1	Mestizo	1	LOJA	12	LOJA	no	2	0	1	NO	Maculopapular	no	yes	no	no	no	no	no	2	N/A	N/A	No		discarded	0
2011	1981	41	6y11m	2	2	Mestizo	1	SANTA ELENA	20	SANTA ELENA	no	2	0	1	NO	Maculopapular	no	no	yes	no	no	no	no	2	N/A	N/A	No		discarded	0
2011	1982	41	6y11m	2	2	Mestizo	1	SANTA ELENA	20	LA LIBERTAD	no	2	0	1	NO	Maculopapular	no	yes	yes	no	no	no	no	2	N/A	N/A	No		discarded	0
2011	1985	41	6y11m	2	2	Mestizo	1	SANTA ELENA	20	LA LIBERTAD	no	2	0	1	NO	Maculopapular	yes	yes	yes	no	yes	no	no	2	N/A	N/A	No		discarded	0
2011	1992	43	6y11m	2	1	Mestizo	1	SANTA ELENA	20	LA LIBERTAD	no	2	0	1	NO	Maculopapular	yes	no	yes	no	no	no	no	2	N/A	N/A	No		discarded	0
2011	1997	4	6y11m	2	2	Mestizo	1	EL ORO	8	PIÑAS	no	2	0	1	NO	Maculopapular	no	no	no	no	no	no	no	2	N/A	N/A	No		discarded	0
2011	1999	8	6y11m	2	2	Mestizo	1	EL ORO	8	MACHALA	no	2	0	1	NO	Maculopapular	no	no	no	no	no	no	no	2	N/A	N/A	No		discarded	0
2011	2007	14	6y11m	2	1	Mestizo	1	EL ORO	8	ARENILLAS	no	2	0	1	NO	Maculopapular	no	no	no	no	yes	no	no	2	N/A	N/A	No		discarded	0
2011	2011	17	6y11m	2	1	Mestizo	1	EL ORO	8	PORTOVELO	no	2	0	1	NO	Maculopapular	yes	yes	yes	no	no	no	no	2	N/A	N/A	No		discarded	0
2011	2058	41	6y11m	2	2	Mestizo	1	EL ORO	8	PIÑAS	no	2	0	1	NO	Maculopapular	no	no	yes	no	no	no	no	2	N/A	N/A	No		discarded	0
2011	2092	5	6y11m	2	1	Mestizo	1	IMBABURA	11	IBARRA	no	2	0	1	NO	Maculopapular	no	no	no	no	no	no	no	2	N/A	N/A	No		discarded	0
2011	2101	28	6y11m	2	2	Mestizo	1	IMBABURA	11	OTAVALO	no	2	0	1	NO	Maculopapular	yes	yes	yes	no	yes	no	no	2	N/A	N/A	No		discarded	0
2011	2120	48	6y11m	2	2	Mestizo	1	IMBABURA	11	OTAVALO	no	2	0	1	NO	Maculopapular	no	no	no	no	no	no	no	2	N/A	N/A	No		discarded	0
2011	2124	12	6y11m	2	1	Mestizo	1	santo domingo	21	sto. domingo	no	2	0	1	NO	Maculopapular	missing data	missing data	yes	missing data	missing data	missing data	no	2	N/A	N/A	No		discarded	0
2011	2125	14	6y11m	2	1	Mestizo	1	santo domingo	21	sto. domingo	no	2	0	1	NO	Maculopapular	missing data	missing data	yes	missing data	missing data	missing data	no	2	N/A	N/A	No		discarded	0
2011	2127	29	6y11m	2	2	Mestizo	1	santo domingo	21	sto. domingo	no	2	0	1	NO	Maculopapular	missing data	missing data	missing data	missing data	missing data	missing data	no	2	N/A	N/A	No		discarded	0
2011	2130	33	6y11m	2	2	Indígena	2	santo domingo	21	sto. domingo	no	2	0	1	NO	Maculopapular	missing data	yes	yes	missing data	missing data	missing data	no	2	N/A	N/A	No		discarded	0
2011	2133	40	6y11m	2	1	Mestizo	1	santo domingo	21	sto. domingo	no	2	0	1	NO	Maculopapular	yes	yes	yes	missing data	missing data	missing data	no	2	N/A	N/A	No		discarded	0
2011	2135	41	6y11m	2	1	Mestizo	1	santo domingo	21	sto. domingo	no	2	0	1	NO	Maculopapular	missing data	missing data	yes	missing data	missing data	missing data	no	2	N/A	N/A	No		discarded	0
2011	2136	41	6y11m	2	2	Mestizo	1	santo domingo	21	sto. domingo	no	2	0	1	NO	Maculopapular	missing data	yes	missing data	missing data	missing data	missing data	no	2	N/A	N/A	No		discarded	0
2011	2141	41	6y11m	2	1	Mestizo	1	santo domingo	21	sto. domingo	no	2	0	1	NO	Maculopapular	yes	missing data	missing data	missing data	yes	missing data	no	2	N/A	N/A	No		discarded	0
2011	2142	41	6y11m	2	2	Mestizo	1	santo domingo	21	sto. domingo	no	2	0	1	NO	Maculopapular	no	no	yes	no	no	no	no	2	N/A	N/A	No		discarded	0
2011	2148	41	6y11m	2	2	Mestizo	1	santo domingo	21	sto. domingo	no	2	0	1	NO	Maculopapular	no	no	no	no	no	no	no	2	N/A	N/A	No		discarded	0
2011	2174	2	6y11m	2	1	Mestizo	1	Los Rios	13	Vinces	no	2	0	1	NO	Maculopapular	no	no	no	no	no	no	no	2	N/A	N/A	No		discarded	0
2011	2210	38	6y11m	2	2	Mestizo	1	Los Rios	13	Valencia	no	2	0	1	NO	Maculopapular	no	no	no	no	no	no	no	2	N/A	N/A	No		discarded	0
2011	2261	41	6y11m	2	1	Mestizo	1	Los Rios	13	Babahoyo	no	2	0	1	NO	Maculopapular	no	no	yes	no	no	no	no	2	N/A	N/A	No		discarded	0
2011	2295	45	6y11m	2	1	Mestizo	1	Los Rios	13	Buena Fe	no	2	0	1	NO	Maculopapular	no	no	yes	no	no	no	no	2	N/A	N/A	No		discarded	0
2011	2323	48	6y11m	2	1	Mestizo	1	Los Rios	13	Babahoyo	no	2	0	1	NO	Maculopapular	no	no	no	no	no	no	no	2	N/A	N/A	No		discarded	0
2011	2363	42	6y11m	2	2	Mestizo	1	Sucumbios	22	Lago Agrio	no	2	0	1	NO	Maculopapular	no	yes	yes	no	no	no	no	2	N/A	N/A	No		discarded	0
2011	2365	41	6y11m	2	2	Mestizo	1	Sucumbios	22	Shushufindi	no	2	0	1	NO	Maculopapular	yes	no	yes	no	no	no	no	2	N/A	N/A	No		discarded	0
2012	391	12	6y11m	2	1	Mestizo	1	Guayas	10	Guayaquil	no	2	0	1	NO	Maculopapular	no	yes	yes	no	yes	no	yes	1	Dengue	Kawasaki	No		discarded	0
2011	465	34	6y11m	2	1	Mestizo	1	Chimborazo	5	Riobamba	no	2	0	1	NO	Maculopapular	no	yes	yes	no	no	no	yes	1	measles	N/A	No		discarded	0
2011	523	43	6y11m	2	2	Mestizo	1	Chimborazo	5	Riobamba	no	2	0	1	NO	Maculopapular	no	yes	no	no	no	no	yes	1	measles	N/A	No		discarded	0
2011	561	49	6y11m	2	2	Mestizo	1	Chimborazo	5	Riobamba	no	2	0	1	NO	Maculopapular	no	yes	yes	no	no	no	yes	1	measles	N/A	No		discarded	0
2011	749	40	6y11m	2	1	Mestizo	1	Pichincha	19	Quito	no	2	0	1	NO	Maculopapular	yes	yes	no	no	yes	no	yes	1	measles	N/A	No		discarded	0
2011	751	40	6y11m	2	2	Indígena	2	Pichincha	19	Quito	no	2	0	1	NO	Maculopapular	no	yes	no	no	yes	yes	yes	1	measles	N/A	No		discarded	0
2011	758	40	6y11m	2	1	Mestizo	1	Pichincha	19	Quito	no	2	0	1	NO	Maculopapular	no	no	no	no	no	no	yes	1	measles	N/A	No		discarded	0
2011	763	40	6y11m	2	1	Mestizo	1	Pichincha	19	Quito	no	2	0	1	NO	Maculopapular	no	yes	no	no	no	no	yes	1	measles	N/A	No		discarded	0
2011	799	41	6y11m	2	2	Mestizo	1	Pichincha	19	Quito	no	2	0	1	NO	Maculopapular	yes	no	yes	no	no	no	yes	1	measles	N/A	No		discarded	0
2011	802	41	6y11m	2	1	Indígena	2	Pichincha	19	Quito	no	2	0	1	NO	Maculopapular	no	no	no	no	yes	no	yes	1	measles	N/A	No		discarded	0
2011	805	41	6y11m	2	2	Mestizo	1	Pichincha	19	Quito	no	2	0	1	NO	Maculopapular	no	no	no	no	no	no	yes	1	measles	N/A	No		discarded	0
2011	808	41	6y11m	2	2	Mestizo	1	Pichincha	19	Quito	no	2	0	1	NO	Maculopapular	no	no	no	no	no	no	yes	1	measles	N/A	No		discarded	0
2011	812	41	6y11m	2	2	Mestizo	1	Pichincha	19	Quito	no	2	0	1	NO	Maculopapular	no	yes	yes	no	no	no	yes	1	measles	N/A	No		discarded	0
2011	816	42	6y11m	2	1	Mestizo	1	Pichincha	19	Quito	no	2	0	1	NO	Maculopapular	no	yes	yes	no	no	no	yes	1	measles	N/A	No		discarded	0
2011	821	42	6y11m	2	1	Mestizo	1	Pichincha	19	Quito	no	2	0	1	NO	Maculopapular	yes	no	no	no	no	no	yes	1	measles	N/A	No		discarded	0
2011	838	42	6y11m	2	1	Mestizo	1	Pichincha	19	Quito	no	2	0	1	NO	Maculopapular	no	no	no	no	no	no	yes	1	measles	N/A	No		discarded	0
2011	850	42	6y11m	2	1	Mestizo	1	Pichincha	19	Quito	no	2	0	1	NO	Maculopapular	no	no	no	no	no	no	yes	1	measles	N/A	No		discarded	0
2011	855	42	6y11m	2	1	Mestizo	1	Pichincha	19	Quito	no	2	0	1	NO	Maculopapular	yes	no	no	no	no	no	yes	1	measles	N/A	No		discarded	0
2011	863	43	6y11m	2	2	Mestizo	1	Pichincha	19	Quito	no	2	0	1	NO	Maculopapular	no	yes	no	no	no	no	yes	1	measles	N/A	No		discarded	0
2012	867	17	6y11m	2	1	Indígena	2	Morona Santiago	15	Huamboya	no	2	0	1	NO	Maculopapular	yes	no	yes	no	no	no	yes	1	pneumonia	missing data	No		discarded	0
2011	867	43	6y11m	2	1	Mestizo	1	Pichincha	19	Quito	no	2	0	1	NO	Maculopapular	no	yes	yes	no	no	no	yes	1	measles	N/A	No		discarded	0
2011	883	44	6y11m	2	1	Mestizo	1	Pichincha	19	Quito	no	2	0	1	NO	Maculopapular	yes	yes	yes	no	no	no	yes	1	measles	N/A	No		discarded	0
2011	918	45	6y11m	2	2	Mestizo	1	Pichincha	19	Quito	no	2	0	1	NO	Maculopapular	yes	yes	yes	no	yes	no	yes	1	measles	N/A	No		discarded	0
2011	945	45	6y11m	2	1	Mestizo	1	Pichincha	19	Quito	no	2	0	1	NO	Maculopapular	no	no	yes	no	no	no	yes	1	measles	N/A	No		discarded	0
2012	952	7	6y11m	2	2	Mestizo	1	Pichincha	19	Quito	no	2	0	1	NO	Maculopapular	yes	no	yes	no	no	no	yes	1	measles	IRA	No		discarded	0
2011	955	47	6y11m	2	1	Mestizo	1	Pichincha	19	Quito	no	2	0	1	NO	Maculopapular	yes	no	no	no	no	no	yes	1	measles	N/A	No		discarded	0
2012	957	8	6y11m	2	2	Indígena	2	Pichincha	19	Quito	no	2	0	1	NO	Maculopapular	no	yes	yes	no	no	no	yes	1	measles	missing data	No		discarded	0
2012	959	8	6y11m	2	2	Indígena	2	Pichincha	19	Quito	no	2	0	1	NO	Maculopapular	no	yes	yes	no	no	no	yes	1	measles	missing data	No		discarded	0
2011	975	48	6y11m	2	2	Mestizo	1	Pichincha	19	Quito	no	2	0	1	NO	Maculopapular	no	yes	yes	yes	no	no	yes	1	measles	N/A	No		discarded	0
2011	978	46	6y11m	2	2	Mestizo	1	Pichincha	19	Quito	no	2	0	1	NO	Maculopapular	no	no	yes	no	no	no	yes	1	measles	N/A	No		discarded	0
2011	982	48	6y11m	2	1	Mestizo	1	Pichincha	19	Quito	no	2	0	1	NO	Maculopapular	no	no	yes	no	no	no	yes	1	measles	N/A	No		discarded	0
2011	996	50	6y11m	2	2	Indígena	2	Pichincha	19	Quito	no	2	0	1	NO	Maculopapular	no	yes	yes	no	no	no	yes	1	measles	N/A	No		discarded	0
2012	1013	12	6y11m	2	1	Mestizo	1	Pichincha	19	Quito	no	2	0	1	NO	Maculopapular	yes	no	yes	no	no	no	yes	1	measles	missing data	No		discarded	0
2011	1025	40	6y11m	2	1	Mestizo	1	Pichincha	19	Quito	no	2	0	1	NO	Maculopapular	no	no	yes	no	no	no	yes	1	measles	N/A	No		discarded	0
2012	1186	6	6y11m	2	1	Mestizo	1	Tungurahua	23	Ambato	no	2	0	1	NO	Maculopapular	yes	no	yes	no	no	no	yes	1	pneumonia	pneumonia	No		discarded	0
2012	1210	13	6y11m	2	1	Mestizo	1	Tungurahua	23	Ambato	no	2	0	1	NO	Maculopapular	yes	no	yes	no	yes	no	yes	1	measles	missing data	No		discarded	0
2011	2324	48	6y11m	2	2	Mestizo	1	Los Rios	13	Quevedo	no	2	0	1	NO	Maculopapular	no	no	yes	no	no	no	yes	1	measles	missing data	No		discarded	0
2011	2	2	6y11m	2	2	Indígena	2	Tungurahua	23	Ambato	no	2	0	1	NO	Maculopapular	yes	no	no	no	no	no	no	2	N/A	N/A	No		discarded	0
2011	5	9	6y11m	2	1	Mestizo	1	Tungurahua	23	Ambato	no	2	0	1	NO	Maculopapular	no	no	no	no	no	no	no	2	N/A	N/A	No		discarded	0
2011	9	17	6y11m	2	1	Indígena	2	Tungurahua	23	Cevallos	no	2	0	1	NO	Maculopapular	no	yes	yes	yes	no	no	no	2	N/A	N/A	No		discarded	0
2011	10	20	6y11m	2	1	Mestizo	1	Tungurahua	23	Ambato	no	2	0	1	NO	Maculopapular	no	no	no	no	no	no	no	2	N/A	N/A	No		discarded	0
2011	16	26	6y11m	2	2	Mestizo	1	Tungurahua	23	Ambato	no	2	0	1	NO	Maculopapular	no	yes	yes	no	no	no	no	2	N/A	N/A	No		discarded	0
2011	17	27	6y11m	2	2	Indígena	2	Tungurahua	23	Ambato	no	2	0	1	NO	Maculopapular	no	yes	yes	no	no	no	no	2	N/A	N/A	No		discarded	0
2011	20	29	6y11m	2	2	Mestizo	1	Tungurahua	23	Ambato	no	2	0	1	NO	Maculopapular	no	no	no	no	no	no	no	2	N/A	N/A	No		discarded	0
2011	25	31	6y11m	2	1	Mestizo	1	Tungurahua	23	Ambato	no	2	0	1	NO	Maculopapular	no	no	yes	no	no	no	no	2	N/A	N/A	No		discarded	0
2011	27	31	6y11m	2	2	Indígena	2	Tungurahua	23	Ambato	no	2	0	1	NO	Maculopapular	no	no	no	no	no	no	no	2	N/A	N/A	No		discarded	0
2011	28	33	6y11m	2	2	Mestizo	1	Tungurahua	23	Ambato	no	2	0	1	NO	Maculopapular	no	no	yes	no	no	no	no	2	N/A	N/A	No		discarded	0
2011	32	36	6y11m	2	2	Mestizo	1	Tungurahua	23	Ambato	no	2	0	1	NO	Maculopapular	no	no	no	no	no	no	no	2	N/A	N/A	No		discarded	0
2011	112	39	6y11m	2	1	Indígena	2	Tungurahua	23	Ambato	no	2	0	1	NO	Maculopapular	no	no	no	no	no	no	no	2	N/A	N/A	No		discarded	0
2011	166	40	6y11m	2	1	Indígena	2	Tungurahua	23	Ambato	no	2	0	1	NO	Maculopapular	no	no	no	no	no	no	no	2	N/A	N/A	No		discarded	0
2011	177	40	6y11m	2	1	Mestizo	1	Tungurahua	23	Baños	no	2	0	1	NO	Maculopapular	yes	no	no	no	no	no	no	2	N/A	N/A	No		discarded	0
2011	184	41	6y11m	2	1	Mestizo	1	Tungurahua	23	Baños	no	2	0	1	NO	Maculopapular	yes	yes	yes	no	no	no	no	2	N/A	N/A	No		discarded	0
2011	185	41	6y11m	2	1	Mestizo	1	Tungurahua	23	Baños	no	2	0	1	NO	Maculopapular	no	yes	yes	no	no	no	no	2	N/A	N/A	No		discarded	0
2011	190	41	6y11m	2	1	Indígena	2	Tungurahua	23	Píllaro	no	2	0	1	NO	Maculopapular	yes	yes	yes	no	no	no	no	2	N/A	N/A	No		discarded	0
2011	1099	1	6y11m	2	2	Mestizo	1	Guayas	10	Guayaquil	no	2	0	1	NO	Maculopapular	no	yes	yes	no	no	no	no	2	N/A	N/A	No		discarded	0
2011	1100	1	6y11m	2	1	Indígena	2	Guayas	10	Guayaquil	no	2	0	1	NO	Maculopapular	no	yes	yes	no	no	no	no	2	N/A	N/A	No		discarded	0
2011	1106	2	6y11m	2	2	Mestizo	1	Guayas	10	Guayaquil	no	2	0	1	NO	Maculopapular	yes	yes	yes	no	no	no	no	2	N/A	N/A	No		discarded	0
2011	1111	3	6y11m	2	2	Mestizo	1	Guayas	10	Guayaquil	no	2	0	1	NO	Maculopapular	no	yes	no	no	no	yes	no	2	N/A	N/A	No		discarded	0
2011	1112	3	6y11m	2	1	Mestizo	1	Guayas	10	Guayaquil	no	2	0	1	NO	Maculopapular	no	no	no	no	no	no	no	2	N/A	N/A	No		discarded	0
2011	1118	3	6y11m	2	1	Indígena	2	Guayas	10	Guayaquil	no	2	0	1	NO	Maculopapular	yes	yes	yes	no	no	no	no	2	N/A	N/A	No		discarded	0
2011	1121	3	6y11m	2	1	Mestizo	1	Guayas	10	Guayaquil	no	2	0	1	NO	Maculopapular	no	no	yes	no	no	yes	no	2	N/A	N/A	No		discarded	0
2011	1128	4	6y11m	2	1	Mestizo	1	Guayas	10	Guayaquil	no	2	0	1	NO	Maculopapular	no	no	yes	no	no	no	no	2	N/A	N/A	No		discarded	0
2011	1129	4	6y11m	2	1	Mestizo	1	Guayas	10	Guayaquil	no	2	0	1	NO	Maculopapular	no	no	yes	no	no	no	no	2	N/A	N/A	No		discarded	0
2011	1134	5	6y11m	2	2	Mestizo	1	Guayas	10	Guayaquil	no	2	0	1	NO	Maculopapular	no	no	no	no	no	no	no	2	N/A	N/A	No		discarded	0
2011	1135	5	6y11m	2	1	Mestizo	1	Guayas	10	Guayaquil	no	2	0	1	NO	Maculopapular	no	no	no	no	no	no	no	2	N/A	N/A	No		discarded	0
2011	1136	5	6y11m	2	1	Afroecu	3	Guayas	10	Guayaquil	no	2	0	1	NO	Maculopapular	no	no	yes	no	no	no	no	2	N/A	N/A	No		discarded	0
2011	1138	6	6y11m	2	1	Afroecu	3	Guayas	10	Guayaquil	no	2	0	1	NO	Maculopapular	no	no	no	no	no	no	no	2	N/A	N/A	No		discarded	0
2011	1154	9	6y11m	2	2	Mestizo	1	Guayas	10	Guayaquil	no	2	0	1	NO	Maculopapular	no	yes	no	no	no	no	no	2	N/A	N/A	No		discarded	0
2011	1159	11	6y11m	2	2	Mestizo	1	Guayas	10	Guayaquil	no	2	0	1	NO	Maculopapular	yes	no	no	no	no	no	no	2	N/A	N/A	No		discarded	0
2011	1163	11	6y11m	2	1	Mestizo	1	Guayas	10	Milagro	no	2	0	1	NO	Maculopapular	yes	yes	no	no	no	no	no	2	N/A	N/A	No		discarded	0
2011	1167	11	6y11m	2	1	Mestizo	1	Guayas	10	Guayaquil	no	2	0	1	NO	Maculopapular	yes	yes	yes	no	no	missing data	no	2	N/A	N/A	No		discarded	0
2011	1192	12	6y11m	2	1	Mestizo	1	Guayas	10	Guayaquil	no	2	0	1	NO	Maculopapular	no	no	yes	no	no	no	no	2	N/A	N/A	No		discarded	0
2011	1201	15	6y11m	2	2	Mestizo	1	Guayas	10	Guayaquil	no	2	0	1	NO	Maculopapular	no	yes	yes	no	no	no	no	2	N/A	N/A	No		discarded	0
2011	1205	16	6y11m	2	1	Mestizo	1	Guayas	10	Milagro	no	2	0	1	NO	Maculopapular	no	no	no	no	no	no	no	2	N/A	N/A	No		discarded	0
2011	1236	22	6y11m	2	2	Mestizo	1	Guayas	10	Guayaquil	no	2	0	1	NO	Maculopapular	no	no	yes	no	no	no	no	2	N/A	N/A	No		discarded	0
2011	1241	21	6y11m	2	1	Mestizo	1	Guayas	10	Guayaquil	no	2	0	1	NO	Maculopapular	yes	yes	no	no	no	no	no	2	N/A	N/A	No		discarded	0
2011	1247	22	6y11m	2	2	Mestizo	1	Guayas	10	Milagro	no	2	0	1	NO	Maculopapular	no	no	no	no	no	yes	no	2	N/A	N/A	No		discarded	0
2011	1255	22	6y11m	2	2	Mestizo	1	Guayas	10	Guayaquil	no	2	0	1	NO	Maculopapular	no	no	no	no	no	no	no	2	N/A	N/A	No		discarded	0
2011	1284	31	6y11m	2	2	Mestizo	1	Guayas	10	Guayaquil	no	2	0	1	NO	Maculopapular	no	yes	yes	no	no	no	no	2	N/A	N/A	No		discarded	0
2011	1289	33	6y11m	2	1	Mestizo	1	Guayas	10	Guayaquil	no	2	0	1	NO	missing data	no	yes	yes	no	no	no	no	2	N/A	N/A	No		discarded	0
2011	1292	37	6y11m	2	1	Mestizo	1	Guayas	10	Guayaquil	no	2	0	1	NO	Maculopapular	no	no	no	no	no	no	no	2	N/A	N/A	No		discarded	0
2011	1293	34	6y11m	2	2	Mestizo	1	Guayas	10	Guayaquil	no	2	0	1	NO	Maculopapular	no	yes	yes	no	no	yes	no	2	N/A	N/A	No		discarded	0
2011	1302	38	6y11m	2	2	Mestizo	1	Guayas	10	Guayaquil	no	2	0	1	NO	Maculopapular	no	no	no	no	no	no	no	2	N/A	N/A	No		discarded	0
2011	1323	39	6y11m	2	2	Mestizo	1	Guayas	10	Guayaquil	no	2	0	1	NO	Maculopapular	no	no	no	no	yes	no	no	2	N/A	N/A	No		discarded	0
2011	1324	39	6y11m	2	2	Mestizo	1	Guayas	10	Guayaquil	no	2	0	1	NO	Maculopapular	yes	yes	no	no	yes	no	no	2	N/A	N/A	No		discarded	0
2011	1340	40	6y11m	2	1	Mestizo	1	Guayas	10	Guayaquil	no	2	0	1	NO	Maculopapular	no	no	yes	no	no	no	no	2	N/A	N/A	No		discarded	0
2011	1347	39	6y11m	2	1	Mestizo	1	Guayas	10	Pedro Carbo	no	2	0	1	NO	Maculopapular	no	no	no	no	no	no	no	2	N/A	N/A	No		discarded	0
2011	1361	41	6y11m	2	1	Mestizo	1	Guayas	10	Guayaquil	no	2	0	1	NO	Maculopapular	no	no	no	no	no	no	no	2	N/A	N/A	No		discarded	0
2011	1365	40	6y11m	2	1	Mestizo	1	Guayas	10	Guayaquil	no	2	0	1	NO	Maculopapular	no	no	no	no	no	no	no	2	N/A	N/A	No		discarded	0
2011	1367	40	6y11m	2	2	Mestizo	1	Guayas	10	Guayaquil	no	2	0	1	NO	Maculopapular	no	no	no	no	no	no	no	2	N/A	N/A	No		discarded	0
2011	1368	41	6y11m	2	1	Mestizo	1	Guayas	10	Guayaquil	no	2	0	1	NO	Maculopapular	no	no	no	no	no	no	no	2	N/A	N/A	No		discarded	0
2011	1373	41	6y11m	2	2	Mestizo	1	Guayas	10	Guayaquil	no	2	0	1	NO	Maculopapular	no	no	no	no	no	no	no	2	N/A	N/A	No		discarded	0
2011	1378	39	6y11m	2	1	Mestizo	1	Guayas	10	Guayaquil	no	2	0	1	NO	Maculopapular	no	no	no	no	no	no	no	2	N/A	N/A	No		discarded	0
2011	1383	41	6y11m	2	2	Mestizo	1	Guayas	10	Milagro	no	2	0	1	NO	other	no	no	no	no	no	no	no	2	N/A	N/A	No		discarded	0
2011	1388	41	6y11m	2	2	Mestizo	1	Guayas	10	Guayaquil	no	2	0	1	NO	Maculopapular	no	no	no	no	no	no	no	2	N/A	N/A	No		discarded	0
2011	1397	41	6y11m	2	2	Mestizo	1	Guayas	10	Guayaquil	no	2	0	1	NO	Maculopapular	no	no	no	no	no	no	no	2	N/A	N/A	No		discarded	0
2011	1410	41	6y11m	2	1	Mestizo	1	Guayas	10	Guayaquil	no	2	0	1	NO	Maculopapular	no	no	no	no	no	no	no	2	N/A	N/A	No		discarded	0
2011	1414	41	6y11m	2	1	Mestizo	1	Guayas	10	Guayaquil	no	2	0	1	NO	Maculopapular	no	no	no	no	no	no	no	2	N/A	N/A	No		discarded	0
2011	1420	41	6y11m	2	2	Indígena	2	Guayas	10	Guayaquil	no	2	0	1	NO	Maculopapular	no	no	no	no	no	no	no	2	N/A	N/A	No		discarded	0
2011	1445	42	6y11m	2	1	Mestizo	1	Guayas	10	Guayaquil	no	2	0	1	NO	Maculopapular	no	no	no	no	no	no	no	2	N/A	N/A	No		discarded	0
2011	1446	42	6y11m	2	2	Mestizo	1	Guayas	10	Daule	no	2	0	1	NO	Maculopapular	no	no	no	no	no	no	no	2	N/A	N/A	No		discarded	0
2011	1457	42	6y11m	2	1	Mestizo	1	Guayas	10	Milagro	no	2	0	1	NO	Maculopapular	no	no	no	no	no	no	no	2	N/A	N/A	No		discarded	0
2011	1458	42	6y11m	2	1	Mestizo	1	Guayas	10	Guayaquil	no	2	0	1	NO	Maculopapular	no	no	no	no	no	no	no	2	N/A	N/A	No		discarded	0
2011	1463	42	6y11m	2	2	Mestizo	1	Guayas	10	Guayaquil	no	2	0	1	NO	Maculopapular	yes	yes	yes	yes	no	no	no	2	N/A	N/A	No		discarded	0
2011	1471	42	6y11m	2	1	Mestizo	1	Guayas	10	Daule	no	2	0	1	NO	Maculopapular	no	yes	yes	no	no	no	no	2	N/A	N/A	No		discarded	0
2011	1477	43	6y11m	2	2	Mestizo	1	Guayas	10	Duran	no	2	0	1	NO	Maculopapular	yes	yes	yes	yes	yes	missing data	no	2	N/A	N/A	No		discarded	0
2011	1478	43	6y11m	2	2	Mestizo	1	Guayas	10	Guayaquil	no	2	0	1	NO	Maculopapular	yes	no	no	no	no	no	no	2	N/A	N/A	No		discarded	0
2011	1480	43	6y11m	2	1	Mestizo	1	Guayas	10	Guayaquil	no	2	0	1	NO	Maculopapular	no	no	yes	no	no	no	no	2	N/A	N/A	No		discarded	0
2011	1481	43	6y11m	2	1	Mestizo	1	Guayas	10	Guayaquil	no	2	0	1	NO	Maculopapular	no	no	yes	no	yes	no	no	2	N/A	N/A	No		discarded	0
2011	1483	42	6y11m	2	1	Mestizo	1	Guayas	10	Guayaquil	no	2	0	1	NO	Maculopapular	no	yes	yes	no	no	no	no	2	N/A	N/A	No		discarded	0
2011	1486	43	6y11m	2	1	Mestizo	1	Guayas	10	Pedro Carbo	no	2	0	1	NO	Maculopapular	no	yes	yes	no	yes	no	no	2	N/A	N/A	No		discarded	0
2011	1500	43	6y11m	2	2	Mestizo	1	Guayas	10	Guayaquil	no	2	0	1	NO	Maculopapular	yes	no	yes	no	no	no	no	2	N/A	N/A	No		discarded	0
2011	1501	43	6y11m	2	1	Mestizo	1	Guayas	10	Guayaquil	no	2	0	1	NO	Maculopapular	no	no	no	no	no	no	no	2	N/A	N/A	No		discarded	0
2011	1504	43	6y11m	2	1	Mestizo	1	Guayas	10	Urbina Jado	no	2	0	1	NO	Maculopapular	yes	yes	no	no	no	no	no	2	N/A	N/A	No		discarded	0
2011	1513	44	6y11m	2	2	Mestizo	1	Guayas	10	Guayaquil	no	2	0	1	NO	Maculopapular	yes	yes	yes	no	yes	no	no	2	N/A	N/A	No		discarded	0
2011	1516	42	6y11m	2	2	Mestizo	1	Guayas	10	Guayaquil	no	2	0	1	NO	Maculopapular	no	yes	yes	no	no	no	no	2	N/A	N/A	No		discarded	0
2011	1517	44	6y11m	2	1	Mestizo	1	Guayas	10	Guayaquil	no	2	0	1	NO	Maculopapular	no	no	no	no	yes	no	no	2	N/A	N/A	No		discarded	0
2011	1526	45	6y11m	2	2	Mestizo	1	Guayas	10	Urbina Jado	no	2	0	1	NO	Maculopapular	no	no	no	no	no	no	no	2	N/A	N/A	No		discarded	0
2011	1530	44	6y11m	2	1	Mestizo	1	Guayas	10	Guayaquil	no	2	0	1	NO	Maculopapular	yes	no	no	no	no	no	no	2	N/A	N/A	No		discarded	0
2011	1545	45	6y11m	2	2	Mestizo	1	Guayas	10	Guayaquil	no	2	0	1	NO	Maculopapular	yes	yes	yes	no	yes	no	no	2	N/A	N/A	No		discarded	0
2011	1576	47	6y11m	2	2	Mestizo	1	Guayas	10	Guayaquil	no	2	0	1	NO	Maculopapular	no	no	no	no	no	no	no	2	N/A	N/A	No		discarded	0
2011	1587	47	6y11m	2	2	Mestizo	1	Guayas	10	Guayaquil	no	2	0	1	NO	missing data	yes	no	no	no	no	no	no	2	N/A	N/A	No		discarded	0
2011	1590	47	6y11m	2	2	Mestizo	1	Guayas	10	Guayaquil	no	2	0	1	NO	Maculopapular	yes	yes	yes	no	yes	no	no	2	N/A	N/A	No		discarded	0
2011	1591	47	6y11m	2	2	Mestizo	1	Guayas	10	Guayaquil	no	2	0	1	NO	Maculopapular	no	yes	yes	no	no	no	no	2	N/A	N/A	No		discarded	0
2011	1596	47	6y11m	2	2	Mestizo	1	Guayas	10	Samborondon	no	2	0	1	NO	Maculopapular	yes	no	yes	no	no	no	no	2	N/A	N/A	No		discarded	0
2011	1603	47	6y11m	2	2	Mestizo	1	Guayas	10	Guayaquil	no	2	0	1	NO	Maculopapular	no	yes	yes	no	yes	no	no	2	N/A	N/A	No		discarded	0
2011	1604	47	6y11m	2	1	Mestizo	1	Guayas	10	Guayaquil	no	2	0	1	NO	Maculopapular	yes	yes	no	no	yes	no	no	2	N/A	N/A	No		discarded	0
2011	1618	48	6y11m	2	2	Mestizo	1	Guayas	10	Guayaquil	no	2	0	1	NO	Maculopapular	no	yes	yes	no	no	no	no	2	N/A	N/A	No		discarded	0
2011	1624	48	6y11m	2	1	Mestizo	1	Guayas	10	Guayaquil	no	2	0	1	NO	Maculopapular	no	no	no	no	no	no	no	2	N/A	N/A	No		discarded	0
2011	1649	50	6y11m	2	2	Mestizo	1	Guayas	10	Guayaquil	no	2	0	1	NO	Maculopapular	yes	yes	no	no	yes	no	no	2	N/A	N/A	No		discarded	0
2011	1650	50	6y11m	2	1	Mestizo	1	Guayas	10	Guayaquil	no	2	0	1	NO	Maculopapular	yes	yes	yes	missing data	yes	missing data	no	2	N/A	N/A	No		discarded	0
2011	1657	50	6y11m	2	2	Mestizo	1	Guayas	10	Guayaquil	no	2	0	1	NO	Maculopapular	no	no	no	no	yes	no	no	2	N/A	N/A	No		discarded	0
2011	1676	52	6y11m	2	1	Mestizo	1	Guayas	10	Guayaquil	no	2	0	1	NO	Maculopapular	yes	yes	yes	no	no	no	no	2	N/A	N/A	No		discarded	0
2011	2033	28	6y11m	2	1	Mestizo	1	EL ORO	8	PIÑAS	no	2	0	1	NO	Maculopapular	no	yes	yes	no	no	no	no	2	N/A	N/A	No		discarded	0
2011	2037	28	6y11m	2	2	Mestizo	1	EL ORO	8	MACHALA	no	2	0	1	NO	Maculopapular	no	no	no	no	no	no	no	2	N/A	N/A	No		discarded	0
2011	2038	29	6y11m	2	2	Indígena	2	EL ORO	8	MACHALA	no	2	0	1	NO	Maculopapular	no	no	no	no	yes	no	no	2	N/A	N/A	No		discarded	0
2011	2042	30	6y11m	2	2	Mestizo	1	EL ORO	8	EL GUABO	no	2	0	1	NO	Maculopapular	no	no	yes	no	no	no	no	2	N/A	N/A	No		discarded	0
2011	2045	33	6y11m	2	1	Mestizo	1	EL ORO	8	EL GUABO	no	2	0	1	NO	Maculopapular	no	no	no	no	no	no	no	2	N/A	N/A	No		discarded	0
2011	2046	30	6y11m	2	2	Mestizo	1	EL ORO	8	EL GUABO	no	2	0	1	NO	Maculopapular	no	no	no	no	yes	no	no	2	N/A	N/A	No		discarded	0
2011	2052	38	6y11m	2	1	Mestizo	1	EL ORO	8	MACHALA	no	2	0	1	NO	Maculopapular	yes	yes	yes	no	yes	yes	no	2	N/A	N/A	No		discarded	0
2011	2053	40	6y11m	2	1	Mestizo	1	EL ORO	8	MACHALA	no	2	0	1	NO	Maculopapular	no	yes	yes	no	no	no	no	2	N/A	N/A	No		discarded	0
2011	2055	41	6y11m	2	2	Mestizo	1	EL ORO	8	MACHALA	no	2	0	1	NO	Maculopapular	no	no	no	no	no	no	no	2	N/A	N/A	No		discarded	0
2011	2062	41	6y11m	2	2	Mestizo	1	EL ORO	8	MACHALA	no	2	0	1	NO	Maculopapular	yes	yes	yes	no	no	no	no	2	N/A	N/A	No		discarded	0
2011	2065	40	6y11m	2	1	Mestizo	1	EL ORO	8	ATAHUALPA	no	2	0	1	NO	Maculopapular	yes	no	no	no	no	no	no	2	N/A	N/A	No		discarded	0
2011	29	33	6y11m	2	1	Mestizo	1	Tungurahua	23	Ambato	no	2	0	1	NO	Maculopapular	no	no	no	no	no	no	yes	1	measles	N/A	No		discarded	0
2011	1119	3	6y11m	2	1	Mestizo	1	Guayas	10	Guayaquil	no	2	0	1	NO	Maculopapular	yes	yes	yes	no	no	no	yes	1	measles	N/A	No		discarded	0
2011	1246	22	6y11m	2	1	Mestizo	1	Guayas	10	Guayaquil	no	2	0	1	NO	Maculopapular	no	no	no	no	no	no	yes	1	measles	N/A	No		discarded	0
2011	1249	23	6y11m	2	1	Mestizo	1	Guayas	10	Guayaquil	no	2	0	1	NO	Maculopapular	no	no	yes	no	no	no	yes	1	measles	N/A	No		discarded	0
2011	1262	25	6y11m	2	2	Mestizo	1	Guayas	10	Guayaquil	no	2	0	1	NO	Maculopapular	no	yes	yes	no	no	no	yes	1	measles	N/A	No		discarded	0
2011	1306	38	6y11m	2	1	Mestizo	1	Guayas	10	Guayaquil	no	2	0	1	NO	Maculopapular	yes	no	no	no	no	no	yes	1	measles	N/A	No		discarded	0
2011	1312	39	6y11m	2	1	Mestizo	1	Guayas	10	Guayaquil	no	2	0	1	NO	other	no	yes	yes	no	no	no	yes	1	measles	N/A	No		discarded	0
2011	1520	45	6y11m	2	1	Mestizo	1	Guayas	10	Guayaquil	no	2	0	1	NO	Maculopapular	yes	yes	yes	no	yes	no	yes	1	measles	N/A	No		discarded	0
2011	1534	44	6y11m	2	2	Mestizo	1	Guayas	10	Guayaquil	no	2	0	1	NO	Maculopapular	yes	no	yes	no	no	no	yes	1	measles	missing data	No		discarded	0
2011	1612	47	6y11m	2	2	Mestizo	1	Guayas	10	Milagro	no	2	0	1	NO	Maculopapular	yes	yes	yes	no	no	no	yes	1	missing data	missing data	No		discarded	0
2011	1642	49	6y11m	2	1	Mestizo	1	Guayas	10	Guayaquil	no	2	0	1	NO	Maculopapular	yes	yes	yes	no	no	no	yes	1	missing data	missing data	No		discarded	0
2011	599	41	6y11m	2	1	Afroecu	3	Esmeraldas	9	Eloy Alfaro	no	2	0	1	NO	Maculopapular	no	yes	yes	no	no	no	no	2	N/A	N/A	No		Doubt Rubella	0
2012	716	16	6y11m	2	1	Mestizo	1	MANABI	14	PORTOVIEJO	no	2	0	1	NO	Maculopapular	no	no	no	no	no	no	no	2	N/A	N/A	No		Doubt Rubella	0
2012	819	5	6y11m	2	1	Mestizo	1	Morona Santiago	15	Morona	no	2	0	1	NO	Maculopapular	yes	yes	no	no	yes	no	no	2	N/A	N/A	No		Doubt Rubella	0
2012	874	18	6y11m	2	1	Mestizo	1	Morona Santiago	15	Morona	no	2	0	1	NO	Maculopapular	no	yes	yes	no	no	no	no	2	N/A	N/A	No		Doubt Rubella	0
2011	994	50	6y11m	2	1	Mestizo	1	Pichincha	19	Quito	no	2	0	1	NO	Maculopapular	yes	yes	yes	no	no	no	no	2	N/A	N/A	No		Doubt Rubella	0
2011	1421	41	6y11m	2	2	Mestizo	1	Guayas	10	Daule	no	2	0	1	NO	Maculopapular	yes	yes	yes	no	no	no	no	2	N/A	N/A	No		Doubt Rubella	0
2011	958	46	6y11m	2	2	Mestizo	1	Pichincha	19	Quito	no	2	0	1	NO	Maculopapular	yes	no	no	no	no	no	yes	1	measles	N/A	No		Doubt Rubella	0
2012	200	7	6y11m	2	1	Mestizo	1	EL ORO	8	PASAJE	no	2	0	1	NO	Maculopapular	yes	no	no	no	no	yes	no	2	N/A	N/A	No		Dudoso SAR	0
2012	2	3	6y11m	2	2	Mestizo	1	Azuay	1	Cuenca	yes	1	1	2	yes	Maculopapular	yes	no	no	no	yes	no	no	2	N/A	N/A	No		discarded	0
2012	4	8	6y11m	2	2	Mestizo	1	Azuay	1	Cuenca	yes	1	1	2	NO	Maculopapular	no	no	yes	no	no	no	no	2	N/A	N/A	No		discarded	0
2012	11	17	6y11m	2	1	Mestizo	1	Azuay	1	Cuenca	yes	1	1	2	yes	Maculopapular	no	no	no	no	no	no	no	2	N/A	N/A	No		discarded	0
2012	16	20	6y11m	2	1	Mestizo	1	Azuay	1	Cuenca	yes	1	1	2	yes	Maculopapular	no	no	no	no	yes	no	no	2	N/A	N/A	No		discarded	0
2012	23	23	6y11m	2	2	Mestizo	1	Azuay	1	Nabon	yes	1	1	2	yes	Maculopapular	no	no	no	no	no	no	no	2	N/A	N/A	No		discarded	0
2012	29	25	6y11m	2	1	Mestizo	1	Azuay	1	Cuenca	yes	1	1	2	yes	Maculopapular	no	no	no	no	no	no	no	2	N/A	N/A	No		discarded	0
2012	33	25	6y11m	2	2	Mestizo	1	Azuay	1	Cuenca	yes	1	1	2	yes	Maculopapular	no	no	no	no	no	no	no	2	N/A	N/A	No		discarded	0
2012	37	26	6y11m	2	2	Mestizo	1	Azuay	1	Cuenca	yes	1	1	2	yes	Maculopapular	no	no	no	no	no	no	no	2	N/A	N/A	No		discarded	0
2012	88	9	6y11m	2	2	Indígena	2	Chimborazo	5	Riobamba	yes	1	1	2	NO	Maculopapular	yes	yes	yes	no	yes	no	no	2	N/A	N/A	No		discarded	0
2012	98	11	6y11m	2	2	Indígena	2	Chimborazo	5	Riobamba	yes	1	1	2	yes	Maculopapular	no	no	yes	no	no	no	no	2	N/A	N/A	No		discarded	0
2012	101	12	6y11m	2	1	Indígena	2	Chimborazo	5	Colta	yes	1	1	2	NO	Maculopapular	no	no	no	no	no	no	no	2	N/A	N/A	No		discarded	0
2012	107	14	6y11m	2	1	Mestizo	1	Chimborazo	5	Riobamba	yes	1	1	2	yes	Maculopapular	no	no	yes	no	no	no	no	2	N/A	N/A	No		discarded	0
2012	110	15	6y11m	2	2	Mestizo	1	Chimborazo	5	Riobamba	yes	1	1	2	NO	Maculopapular	no	yes	yes	no	no	no	no	2	N/A	N/A	No		discarded	0
2012	128	24	6y11m	2	1	Mestizo	1	Chimborazo	5	Alauyes	yes	1	1	2	yes	missing data	no	yes	no	no	no	no	no	2	N/A	N/A	No		discarded	0
2012	132	26	6y11m	2	1	Mestizo	1	Chimborazo	5	Riobamba	yes	1	1	2	yes	missing data	no	yes	no	no	no	no	no	2	N/A	N/A	No		discarded	0
2012	150	3	6y11m	2	1	Mestizo	1	Cotopaxi	7	Latacunga	yes	1	1	2	yes	Maculopapular	no	no	no	no	no	no	no	2	N/A	N/A	No		discarded	0
2012	152	3	6y11m	2	1	Mestizo	1	Cotopaxi	7	Latacunga	yes	1	1	2	yes	Maculopapular	yes	yes	no	yes	no	no	no	2	N/A	N/A	No		discarded	0
2012	153	4	6y11m	2	2	Indígena	2	Cotopaxi	7	Latacunga	yes	1	1	2	yes	Maculopapular	no	no	no	no	no	no	no	2	N/A	N/A	No		discarded	0
2012	155	5	6y11m	2	1	Mestizo	1	Cotopaxi	7	Latacunga	yes	1	1	2	yes	Maculopapular	no	no	no	no	no	no	no	2	N/A	N/A	No		discarded	0
2012	164	9	6y11m	2	1	Mestizo	1	Cotopaxi	7	Latacunga	yes	1	1	2	yes	Maculopapular	no	yes	yes	no	no	no	no	2	N/A	N/A	No		discarded	0
2012	166	10	6y11m	2	1	Indígena	2	Cotopaxi	7	Latacunga	yes	1	1	2	yes	Maculopapular	no	no	yes	no	no	no	no	2	N/A	N/A	No		discarded	0
2012	180	18	6y11m	2	1	Mestizo	1	Cotopaxi	7	Latacunga	yes	1	1	2	yes	Maculopapular	no	no	yes	no	no	missing data	no	2	N/A	N/A	No		discarded	0
2012	193	2	6y11m	2	1	Mestizo	1	EL ORO	8	EL GUABO	yes	1	1	2	yes	Maculopapular	no	yes	no	no	no	no	no	2	N/A	N/A	No		discarded	0
2012	236	25	6y11m	2	1	Mestizo	1	EL ORO	8	ZARUMA	yes	1	1	2	yes	Maculopapular	no	no	no	no	no	no	no	2	N/A	N/A	No		discarded	0
2012	251	1	6y11m	2	1	Mestizo	1	esmeraldas	9	esmeraldas	yes	1	1	2	NO	missing data	no	no	yes	no	no	no	no	2	N/A	N/A	No		discarded	0
2012	252	4	6y11m	2	2	Mestizo	1	esmeraldas	9	esmeraldas	yes	1	1	2	NO	other	no	no	yes	no	no	no	no	2	N/A	N/A	No		discarded	0
2012	293	1	6y11m	2	2	Mestizo	1	Guayas	10	Guayaquil	yes	1	1	2	yes	other	yes	missing data	missing data	missing data	missing data	missing data	no	2	N/A	N/A	No		discarded	0
2012	296	2	6y11m	2	2	Mestizo	1	Guayas	10	Guayaquil	yes	1	1	2	yes	Maculopapular	no	no	no	no	no	no	no	2	N/A	N/A	No		discarded	0
2012	302	2	6y11m	2	2	Mestizo	1	Guayas	10	Guayaquil	yes	1	1	2	yes	Maculopapular	yes	yes	yes	no	no	no	no	2	N/A	N/A	No		discarded	0
2011	335	46	6y11m	2	1	Mestizo	1	Cañar	3	Cañar	yes	1	1	2	yes	Maculopapular	yes	no	no	no	no	no	no	2	N/A	N/A	No		discarded	0
2012	347	5	6y11m	2	1	Mestizo	1	Guayas	10	Urbina Jado	yes	1	1	2	yes	other	no	yes	yes	no	yes	no	no	2	N/A	N/A	No		discarded	0
2012	360	7	6y11m	2	2	Mestizo	1	Guayas	10	Guayaquil	yes	1	1	2	yes	Maculopapular	no	yes	no	no	yes	no	no	2	N/A	N/A	No		discarded	0
2012	402	14	6y11m	2	1	Mestizo	1	Guayas	10	Guayaquil	yes	1	1	2	yes	Maculopapular	no	no	no	no	no	no	no	2	N/A	N/A	No		discarded	0
2011	435	51	6y11m	2	1	Mestizo	1	Cotopaxi	7	Latacunga	yes	1	1	2	yes	Maculopapular	no	no	no	no	no	no	no	2	N/A	N/A	No		discarded	0
2012	437	20	6y11m	2	1	Mestizo	1	Guayas	10	Guayaquil	yes	1	1	2	yes	Maculopapular	no	yes	no	no	yes	no	no	2	N/A	N/A	No		discarded	0
2012	446	20	6y11m	2	1	Mestizo	1	Guayas	10	Urbina Jado	yes	1	1	2	yes	other	no	no	yes	no	no	no	no	2	N/A	N/A	No		discarded	0
2012	457	22	6y11m	2	1	Mestizo	1	Guayas	10	Guayaquil	yes	1	1	2	yes	Maculopapular	yes	no	yes	no	no	no	no	2	N/A	N/A	No		discarded	0
2012	465	26	6y11m	2	1	Mestizo	1	Guayas	10	Guayaquil	yes	1	1	2	yes	Maculopapular	no	yes	yes	no	yes	no	no	2	N/A	N/A	No		discarded	0
2012	497	8	6y11m	2	2	Mestizo	1	IMBABURA	11	OTAVALO	yes	1	1	2	yes	Maculopapular	no	yes	yes	no	no	missing data	no	2	N/A	N/A	No		discarded	0
2012	500	12	6y11m	2	2	Mestizo	1	IMBABURA	11	OTAVALO	yes	1	1	2	yes	Maculopapular	no	no	no	no	no	missing data	no	2	N/A	N/A	No		discarded	0
2012	525	7	6y11m	2	2	Indígena	2	LOJA	12	SARAGURO	yes	1	1	2	yes	Maculopapular	no	no	yes	no	yes	no	no	2	N/A	N/A	No		discarded	0
2012	530	9	6y11m	2	2	Mestizo	1	LOJA	12	LOJA	yes	1	1	2	yes	Maculopapular	yes	no	yes	no	no	no	no	2	N/A	N/A	No		discarded	0
2012	539	17	6y11m	2	2	Mestizo	1	LOJA	12	LOJA	yes	1	1	2	yes	Maculopapular	no	yes	yes	no	yes	no	no	2	N/A	N/A	No		discarded	0
2011	540	45	6y11m	2	2	Mestizo	1	Chimborazo	5	Riobamba	yes	1	1	2	NO	Maculopapular	no	no	no	no	no	no	no	2	N/A	N/A	No		discarded	0
2012	545	20	6y11m	2	1	Mestizo	1	LOJA	12	PALTAS	yes	1	1	2	yes	Maculopapular	no	no	yes	no	no	no	no	2	N/A	N/A	No		discarded	0
2012	548	20	6y11m	2	1	Mestizo	1	LOJA	12	LOJA	yes	1	1	2	yes	Maculopapular	no	no	no	no	yes	yes	no	2	N/A	N/A	No		discarded	0
2012	567	3	6y11m	2	2	Mestizo	1	LOS RIOS	13	BABAHOYO	yes	1	1	2	yes	Maculopapular	no	no	no	no	no	no	no	2	N/A	N/A	No		discarded	0
2012	589	2	6y11m	2	1	Mestizo	1	MANABI	14	BOLIVAR	yes	1	1	2	yes	Maculopapular	yes	yes	no	no	no	no	no	2	N/A	N/A	No		discarded	0
2012	599	6	6y11m	2	2	Mestizo	1	MANABI	14	MANTA	yes	1	1	2	yes	Maculopapular	yes	yes	yes	no	no	missing data	no	2	N/A	N/A	No		discarded	0
2012	609	9	6y11m	2	2	Mestizo	1	MANABI	14	JIPIJAPA	yes	1	1	2	yes	Maculopapular	no	no	no	no	no	no	no	2	N/A	N/A	No		discarded	0
2012	625	10	6y11m	2	1	Mestizo	1	MANABI	14	PORTOVIEJO	yes	1	1	2	yes	Maculopapular	yes	yes	yes	no	yes	no	no	2	N/A	N/A	No		discarded	0
2011	635	12	6y11m	2	1	Mestizo	1	Pichincha	19	Quito	yes	1	1	2	NO	Maculopapular	no	yes	yes	no	yes	yes	no	2	N/A	N/A	No		discarded	0
2012	642	11	6y11m	2	1	Mestizo	1	MANABI	14	PUERTO LOPEZ	yes	1	1	2	yes	Maculopapular	no	yes	yes	no	no	no	no	2	N/A	N/A	No		discarded	0
2012	649	12	6y11m	2	1	Mestizo	1	MANABI	14	JIPIJAPA	yes	1	1	2	yes	Maculopapular	no	no	yes	no	no	no	no	2	N/A	N/A	No		discarded	0
2012	722	14	6y11m	2	2	Mestizo	1	MANABI	14	SANTA ANA	yes	1	1	2	yes	Maculopapular	missing data	no	no	no	no	no	no	2	N/A	N/A	No		discarded	0
2012	736	20	6y11m	2	1	Mestizo	1	MANABI	14	PORTOVIEJO	yes	1	1	2	yes	Maculopapular	no	no	no	no	no	no	no	2	N/A	N/A	No		discarded	0
2011	738	39	6y11m	2	1	Mestizo	1	Pichincha	19	Quito	yes	1	1	2	yes	Maculopapular	no	no	yes	no	no	no	no	2	N/A	N/A	No		discarded	0
2012	741	19	6y11m	2	2	Mestizo	1	MANABI	14	PORTOVIEJO	yes	1	1	2	yes	Maculopapular	no	no	yes	no	no	no	no	2	N/A	N/A	No		discarded	0
2012	744	20	6y11m	2	2	Mestizo	1	MANABI	14	PAJAN	yes	1	1	2	yes	Maculopapular	yes	yes	yes	no	no	no	no	2	N/A	N/A	No		discarded	0
2012	826	7	6y11m	2	1	Mestizo	1	Morona Santiago	15	Morona	yes	1	1	2	NO	Maculopapular	no	yes	yes	no	no	no	no	2	N/A	N/A	No		discarded	0
2012	837	10	6y11m	2	2	Indígena	2	Morona Santiago	15	Tiwintza	yes	1	1	2	yes	Maculopapular	no	yes	yes	no	no	no	no	2	N/A	N/A	No		discarded	0
2012	839	10	6y11m	2	1	Mestizo	1	Morona Santiago	15	Morona	yes	1	1	2	yes	Maculopapular	no	yes	no	no	yes	no	no	2	N/A	N/A	No		discarded	0
2011	861	43	6y11m	2	1	Mestizo	1	Pichincha	19	Quito	yes	1	1	2	yes	Maculopapular	no	yes	yes	no	yes	no	no	2	N/A	N/A	No		discarded	0
2012	890	24	6y11m	2	1	Indígena	2	Morona Santiago	15	Morona	yes	1	1	2	yes	Maculopapular	no	yes	yes	no	no	no	no	2	N/A	N/A	No		discarded	0
2012	902	13	6y11m	2	1	Indígena	2	Napo	16	Tena	yes	1	1	2	NO	Maculopapular	no	no	yes	no	no	no	no	2	N/A	N/A	No		discarded	0
2012	925	2	6y11m	2	2	Mestizo	1	Pichincha	19	Quito	yes	1	1	2	yes	Maculopapular	no	no	no	no	no	no	no	2	N/A	N/A	No		discarded	0
2012	932	3	6y11m	2	1	Mestizo	1	Pichincha	19	Rumiñahui	yes	1	1	2	yes	Maculopapular	no	yes	yes	no	no	no	no	2	N/A	N/A	No		discarded	0
2012	980	10	6y11m	2	2	Mestizo	1	Pichincha	19	Quito	yes	1	1	2	NO	Maculopapular	yes	yes	yes	no	no	no	no	2	N/A	N/A	No		discarded	0
2012	1006	10	6y11m	2	2	Indígena	2	Pichincha	19	Quito	yes	1	1	2	yes	Maculopapular	no	no	no	no	no	no	no	2	N/A	N/A	No		discarded	0
2012	1008	11	6y11m	2	1	Mestizo	1	Pichincha	19	Quito	yes	1	1	2	yes	Maculopapular	no	yes	yes	no	no	no	no	2	N/A	N/A	No		discarded	0
2012	1028	11	6y11m	2	2	Mestizo	1	Pichincha	19	Quito	yes	1	1	2	yes	Maculopapular	no	no	no	no	yes	no	no	2	N/A	N/A	No		discarded	0
2012	1071	14	6y11m	2	2	Mestizo	1	Pichincha	19	Quito	yes	1	1	2	yes	Maculopapular	no	no	no	no	no	no	no	2	N/A	N/A	No		discarded	0
2012	1074	17	6y11m	2	2	Mestizo	1	Pichincha	19	Quito	yes	1	1	2	yes	Maculopapular	no	no	yes	no	no	no	no	2	N/A	N/A	No		discarded	0
2012	1077	17	6y11m	2	2	Mestizo	1	Pichincha	19	Quito	yes	1	1	2	yes	Maculopapular	yes	yes	no	no	yes	yes	no	2	N/A	N/A	No		discarded	0
2012	1089	14	6y11m	2	2	Mestizo	1	Pichincha	19	Quito	yes	1	1	2	yes	Maculopapular	no	yes	yes	no	no	no	no	2	N/A	N/A	No		discarded	0
2012	1096	19	6y11m	2	1	Mestizo	1	Pichincha	19	Quito	yes	1	1	2	yes	Maculopapular	no	no	no	no	no	no	no	2	N/A	N/A	No		discarded	0
2012	1112	23	6y11m	2	2	Mestizo	1	Pichincha	19	Quito	yes	1	1	2	yes	Maculopapular	no	no	no	no	no	no	no	2	N/A	N/A	No		discarded	0
2012	1113	23	6y11m	2	1	Mestizo	1	Pichincha	19	Quito	yes	1	1	2	yes	Maculopapular	no	yes	no	no	no	no	no	2	N/A	N/A	No		discarded	0
2012	1116	23	6y11m	2	1	Mestizo	1	Pichincha	19	Quito	yes	1	1	2	yes	Maculopapular	no	no	no	no	no	no	no	2	N/A	N/A	No		discarded	0
2012	1172	30	6y11m	2	1	Mestizo	1	Pichincha	19	Quito	yes	1	1	2	NO	Maculopapular	no	yes	no	no	no	no	no	2	N/A	N/A	No		discarded	0
2012	1183	4	6y11m	2	2	Indígena	2	Tungurahua	23	Pelileo	yes	1	1	2	yes	Maculopapular	no	no	no	yes	yes	no	no	2	N/A	N/A	No		discarded	0
2012	1189	7	6y11m	2	1	Mestizo	1	Tungurahua	23	Ambato	yes	1	1	2	yes	Maculopapular	no	yes	yes	no	no	no	no	2	N/A	N/A	No		discarded	0
2012	1202	11	6y11m	2	2	Mestizo	1	Tungurahua	23	Ambato	yes	1	1	2	NO	Maculopapular	no	no	yes	no	yes	no	no	2	N/A	N/A	No		discarded	0
2012	1219	15	6y11m	2	1	Mestizo	1	Tungurahua	23	Píllaro	yes	1	1	2	yes	Maculopapular	no	no	no	no	no	no	no	2	N/A	N/A	No		discarded	0
2012	1221	14	6y11m	2	1	Mestizo	1	Tungurahua	23	Ambato	yes	1	1	2	yes	Maculopapular	no	no	yes	no	no	no	no	2	N/A	N/A	No		discarded	0
2012	1223	17	6y11m	2	2	Mestizo	1	Tungurahua	23	Ambato	yes	1	1	2	yes	Maculopapular	no	no	yes	no	yes	no	no	2	N/A	N/A	No		discarded	0
2012	1228	18	6y11m	2	2	Mestizo	1	Tungurahua	23	Ambato	yes	1	1	2	yes	Maculopapular	no	no	no	no	yes	no	no	2	N/A	N/A	No		discarded	0
2012	1229	19	6y11m	2	1	Mestizo	1	Tungurahua	23	Ambato	yes	1	1	2	yes	Maculopapular	yes	no	yes	no	no	no	no	2	N/A	N/A	No		discarded	0
2012	1244	28	6y11m	2	1	Mestizo	1	Tungurahua	23	Píllaro	yes	1	1	2	yes	Maculopapular	no	yes	yes	no	no	no	no	2	N/A	N/A	No		discarded	0
2012	1251	12	6y11m	2	2	Mestizo	1	Carchi	4	Tulcan	yes	1	1	2	yes	Maculopapular	yes	no	yes	no	no	no	no	2	N/A	N/A	No		discarded	0
2012	1261	25	6y11m	2	1	Mestizo	1	Carchi	4	Tulcan	yes	1	1	2	yes	Maculopapular	no	no	yes	no	no	no	no	2	N/A	N/A	No		discarded	0
2012	1286	5	6y11m	2	1	Mestizo	1	santo domingo	21	sto. domingo	yes	1	1	2	yes	Maculopapular	yes	no	no	no	no	no	no	2	N/A	N/A	No		discarded	0
2012	1292	9	6y11m	2	1	Mestizo	1	santo domingo	21	sto. domingo	yes	1	1	2	yes	Maculopapular	no	yes	yes	no	no	no	no	2	N/A	N/A	No		discarded	0
2012	1296	13	6y11m	2	1	Mestizo	1	santo domingo	21	sto. domingo	yes	1	1	2	yes	Maculopapular	yes	yes	no	no	no	no	no	2	N/A	N/A	No		discarded	0
2012	1306	15	6y11m	2	1	Mestizo	1	santo domingo	21	sto. domingo	yes	1	1	2	yes	Maculopapular	no	no	yes	no	no	no	no	2	N/A	N/A	No		discarded	0
2012	1327	25	6y11m	2	2	Mestizo	1	ZAMORA CHINCHIPE	24	YANTZAZA	yes	1	1	2	yes	Maculopapular	no	no	yes	no	no	no	no	2	N/A	N/A	No		discarded	0
2011	1730	26	6y11m	2	1	Mestizo	1	MANABI	14	MANTA	yes	1	1	2	NO	Maculopapular	no	yes	no	no	yes	no	no	2	N/A	N/A	No		discarded	0
2011	1880	49	6y11m	2	2	Mestizo	1	MANABI	14	MANTA	yes	1	1	2	yes	Maculopapular	no	no	no	no	no	no	no	2	N/A	N/A	No		discarded	0
2011	2121	52	6y11m	2	2	Mestizo	1	IMBABURA	11	OTAVALO	yes	1	1	2	yes	Maculopapular	no	no	no	no	no	no	no	2	N/A	N/A	No		discarded	0
2011	2230	40	6y11m	2	2	Mestizo	1	Los Rios	13	Quevedo	yes	1	1	2	yes	Maculopapular	no	no	no	no	yes	no	no	2	N/A	N/A	No		discarded	0
2011	2293	43	6y11m	2	2	Mestizo	1	Los Rios	13	Babahoyo	yes	1	1	2	yes	Maculopapular	no	no	yes	no	no	no	no	2	N/A	N/A	No		discarded	0
2011	2302	46	6y11m	2	2	Mestizo	1	Los Rios	13	Quevedo	yes	1	1	2	yes	Maculopapular	yes	yes	yes	no	no	no	no	2	N/A	N/A	No		discarded	0
2011	2315	47	6y11m	2	1	Mestizo	1	Los Rios	13	VENTANAS	yes	1	1	2	yes	Maculopapular	no	no	no	no	yes	no	no	2	N/A	N/A	No		discarded	0
2011	2325	48	6y11m	2	2	Mestizo	1	Los Rios	13	Quevedo	yes	1	1	2	yes	Maculopapular	no	no	yes	no	no	no	no	2	N/A	N/A	No		discarded	0
2011	2339	49	6y11m	2	2	Indígena	2	Los Rios	13	Urdaneta	yes	1	1	2	yes	Maculopapular	no	no	no	no	no	no	no	2	N/A	N/A	No		discarded	0
2011	2348	50	6y11m	2	2	Mestizo	1	Los Rios	13	VENTANAS	yes	1	1	2	yes	Maculopapular	no	yes	no	no	no	no	no	2	N/A	N/A	No		discarded	0
2011	2353	51	6y11m	2	2	Mestizo	1	Los Rios	13	Quevedo	yes	1	1	2	yes	Maculopapular	no	no	no	no	no	no	no	2	N/A	N/A	No		discarded	0
2012	178	17	6y11m	2	1	Mestizo	1	Cotopaxi	7	Pujili	yes	1	1	2	yes	Maculopapular	no	no	no	no	no	no	yes	1	measles	other eruptive disease	No		discarded	0
2012	179	17	6y11m	2	1	Indígena	2	Cotopaxi	7	Saquiyesli	yes	1	1	2	yes	Maculopapular	no	no	no	no	no	missing data	yes	1	pneumonia	pneumonia	No		discarded	0
2012	814	4	6y11m	2	2	Mestizo	1	Morona Santiago	15	Morona	yes	1	1	2	NO	veyescular	no	no	no	no	no	no	yes	1	measles	other eruptive disease	No		discarded	0
2011	917	45	6y11m	2	1	Mestizo	1	Pichincha	19	Quito	yes	1	1	2	yes	Maculopapular	yes	yes	yes	no	yes	no	yes	1	measles	N/A	No		discarded	0
2012	1003	11	6y11m	2	2	Mestizo	1	Pichincha	19	Quito	yes	1	1	2	yes	Maculopapular	no	yes	yes	no	no	no	yes	1	measles	IRA	No		discarded	0
2012	1015	1	6y11m	2	1	Mestizo	1	Pichincha	19	Quito	yes	1	1	2	yes	Maculopapular	no	no	no	no	no	no	yes	1	measles	IRA	No		discarded	0
2011	1029	51	6y11m	2	2	Indígena	2	Pichincha	19	Quito	yes	1	1	2	yes	Maculopapular	no	yes	yes	no	no	no	yes	1	measles	N/A	No		discarded	0
2012	1240	25	6y11m	2	2	Mestizo	1	Tungurahua	23	Ambato	yes	1	1	2	yes	Maculopapular	yes	no	yes	no	yes	no	yes	1	pneumonia	missing data	No		discarded	0
2011	1424	41	6y11m	2	2	Mestizo	1	Guayas	10	Lomas de Sargentillo	yes	1	1	2	yes	Maculopapular	no	no	no	no	no	no	no	2	N/A	N/A	No		discarded	0
2011	1462	42	6y11m	2	2	Mestizo	1	Guayas	10	Guayaquil	yes	1	1	2	yes	Maculopapular	yes	no	yes	no	no	no	no	2	N/A	N/A	No		discarded	0
2011	1555	45	6y11m	2	1	Mestizo	1	Guayas	10	Guayaquil	yes	1	1	2	yes	Maculopapular	no	no	no	no	no	no	no	2	N/A	N/A	No		discarded	0
2011	1615	48	6y11m	2	1	Mestizo	1	Guayas	10	Guayaquil	yes	1	1	2	yes	Maculopapular	yes	no	yes	no	no	no	no	2	N/A	N/A	No		discarded	0
2011	1616	48	6y11m	2	2	Mestizo	1	Guayas	10	Guayaquil	yes	1	1	2	yes	other	no	no	no	no	no	no	no	2	N/A	N/A	No		discarded	0
2011	1621	47	6y11m	2	2	Mestizo	1	Guayas	10	El Empalme	yes	1	1	2	yes	Maculopapular	no	yes	no	no	no	no	no	2	N/A	N/A	No		discarded	0
2011	1639	49	6y11m	2	1	Mestizo	1	Guayas	10	Urbina Jado	yes	1	1	2	yes	Maculopapular	no	yes	no	no	no	no	no	2	N/A	N/A	No		discarded	0
2011	1647	50	6y11m	2	1	Mestizo	1	Guayas	10	Pedro Carbo	yes	1	1	2	yes	Maculopapular	no	no	yes	no	no	no	no	2	N/A	N/A	No		discarded	0
2011	1654	50	6y11m	2	1	Mestizo	1	Guayas	10	Guayaquil	yes	1	1	2	yes	Maculopapular	no	yes	no	no	no	no	no	2	N/A	N/A	No		discarded	0
2011	1659	51	6y11m	2	2	Mestizo	1	Guayas	10	Guayaquil	yes	1	1	2	yes	Maculopapular	no	yes	yes	no	no	no	no	2	N/A	N/A	No		discarded	0
2011	1674	52	6y11m	2	2	Mestizo	1	Guayas	10	Guayaquil	yes	1	1	2	yes	Maculopapular	yes	yes	yes	no	no	no	no	2	N/A	N/A	No		discarded	0
2011	1677	52	6y11m	2	1	Mestizo	1	Guayas	10	Guayaquil	yes	1	1	2	yes	other	yes	yes	no	no	no	no	no	2	N/A	N/A	No		discarded	0
2011	2073	42	6y11m	2	1	Mestizo	1	EL ORO	8	PORTOVELO	yes	1	1	2	NO	Maculopapular	yes	no	yes	no	no	no	no	2	N/A	N/A	No		discarded	0
2011	1409	41	6y11m	2	2	Indígena	2	Guayas	10	Guayaquil	yes	1	1	2	yes	Maculopapular	yes	yes	yes	no	no	no	yes	1	missing data	N/A	No		discarded	0
2011	1595	47	6y11m	2	1	Mestizo	1	Guayas	10	El Empalme	yes	1	1	2	yes	Maculopapular	yes	no	no	no	no	no	yes	1	measles	missing data	No		discarded	0
2012	84	7	6y11m	2	1	Mestizo	1	Chimborazo	5	Riobamba	yes	1	1	2	yes	Maculopapular	no	no	yes	no	yes	no	no	2	N/A	N/A	No		Doubt Rubella	0
2012	502	14	6y11m	2	1	Mestizo	1	IMBABURA	11	OTAVALO	yes	1	1	2	yes	Maculopapular	no	no	no	no	no	missing data	no	2	N/A	N/A	No		Doubt Rubella	0
2012	508	19	6y11m	2	1	Mestizo	1	IMBABURA	11	COTACACHI	yes	1	1	2	yes	Maculopapular	no	no	no	no	yes	no	no	2	N/A	N/A	No		Doubt Rubella	0
2012	715	18	6y11m	2	2	Mestizo	1	MANABI	14	PORTOVIEJO	yes	1	1	2	yes	Maculopapular	no	no	yes	no	yes	missing data	no	2	N/A	N/A	No		Doubt Rubella	0
2012	735	20	6y11m	2	2	Mestizo	1	MANABI	14	PORTOVIEJO	yes	1	1	2	yes	Maculopapular	no	no	no	no	no	no	no	2	N/A	N/A	No		Doubt Rubella	0
2012	743	19	6y11m	2	1	Mestizo	1	MANABI	14	PORTOVIEJO	yes	1	1	2	yes	Maculopapular	no	no	no	no	no	no	no	2	N/A	N/A	No		Doubt Rubella	0
2012	884	20	6y11m	2	1	Mestizo	1	Morona Santiago	15	Morona	yes	1	1	2	yes	Maculopapular	yes	no	yes	yes	no	no	no	2	N/A	N/A	No		Doubt Rubella	0
2012	889	24	6y11m	2	1	Mestizo	1	Morona Santiago	15	Morona	yes	1	1	2	yes	Maculopapular	no	yes	yes	no	no	no	no	2	N/A	N/A	No		Doubt Rubella	0
2012	1030	11	6y11m	2	2	Mestizo	1	Pichincha	19	Quito	yes	1	1	2	yes	Maculopapular	no	no	no	no	yes	no	no	2	N/A	N/A	No		Doubt Rubella	0
2012	1155	28	6y11m	2	2	Mestizo	1	Pichincha	19	Quito	yes	1	1	2	yes	Maculopapular	no	no	yes	yes	no	no	no	2	N/A	N/A	No		Doubt Rubella	0
2012	1309	16	6y11m	2	2	Mestizo	1	santo domingo	21	sto. domingo	yes	1	1	2	yes	Maculopapular	no	no	no	no	yes	no	no	2	N/A	N/A	No		Doubt Rubella	0
2012	1316	18	6y11m	2	2	Mestizo	1	santo domingo	21	sto. domingo	yes	1	1	2	yes	Maculopapular	no	no	no	no	yes	no	no	2	N/A	N/A	No		Doubt Rubella	0
2012	1325	16	6y11m	2	1	Mestizo	1	ZAMORA CHINCHIPE	24	Palanda	yes	1	1	2	yes	other	no	no	no	no	no	no	no	2	N/A	N/A	No		Doubt Rubella	0
2011	1661	51	6y11m	2	1	Mestizo	1	Guayas	10	Guayaquil	yes	1	1	2	yes	Maculopapular	no	no	yes	no	no	no	no	2	N/A	N/A	No		Doubt Rubella	0
2011	2088	50	6y11m	2	1	Mestizo	1	EL ORO	8	MACHALA	yes	1	1	2	yes	Maculopapular	no	no	yes	no	no	no	no	2	N/A	N/A	No		Doubt Rubella	0
2012	85	9	6y11m	2	1	Mestizo	1	Chimborazo	5	Riobamba	yes	1	1	2	NO	Maculopapular	no	yes	yes	no	no	no	yes	1	measles	missing data	No		Doubt Rubella	0
2012	423	17	6y11m	2	1	Mestizo	1	Guayas	10	Guayaquil	yes	1	1	2	yes	Maculopapular	yes	yes	yes	no	yes	no	no	2	N/A	N/A	No		Dudoso SAR	0
2012	46	28	6y11m	2	2	Mestizo	1	Azuay	1	Cuenca	yes	1	1	2	yes	Maculopapular	no	no	no	no	no	no	no	2	N/A	N/A	No		posvacunal	0
2011	336	47	6y11m	2	2	Mestizo	1	Cañar	3	Azogues	yes	1	1	2	yes	Maculopapular	yes	no	no	no	no	no	no	2	N/A	N/A	No		posvacunal	0
2012	503	17	6y11m	2	1	Mestizo	1	IMBABURA	11	ANTONIO ANTE	yes	1	1	2	yes	Maculopapular	no	yes	yes	no	no	no	no	2	N/A	N/A	No		posvacunal	0
2012	504	18	6y11m	2	1	Indígena	2	IMBABURA	11	IBARRA	yes	1	1	2	yes	Maculopapular	no	yes	yes	no	no	no	no	2	N/A	N/A	No		posvacunal	0
2011	937	45	6y11m	2	2	Mestizo	1	Pichincha	19	Quito	yes	1	1	2	yes	Maculopapular	no	no	no	no	yes	no	no	2	N/A	N/A	No		posvacunal	0
2012	1227	18	6y11m	2	2	Mestizo	1	Tungurahua	23	Quero	yes	1	1	2	yes	Maculopapular	yes	no	no	no	yes	no	no	2	N/A	N/A	No		posvacunal	0
2012	1236	23	6y11m	2	2	Mestizo	1	Tungurahua	23	Quero	yes	1	1	2	yes	Maculopapular	no	no	no	no	no	no	no	2	N/A	N/A	No		posvacunal	0
2012	1297	13	6y11m	2	2	Mestizo	1	santo domingo	21	sto. domingo	yes	1	1	2	yes	Maculopapular	no	no	no	no	no	no	no	2	N/A	N/A	No		posvacunal	0
2012	1305	14	6y11m	2	1	Mestizo	1	santo domingo	21	sto. domingo	yes	1	1	2	yes	Maculopapular	yes	yes	no	no	no	no	no	2	N/A	N/A	No		posvacunal	0
2011	2303	46	6y11m	2	1	Mestizo	1	Los Rios	13	Quevedo	yes	1	1	2	yes	Maculopapular	no	no	yes	no	yes	no	no	2	N/A	N/A	No		posvacunal	0
2011	2304	46	6y11m	2	2	Mestizo	1	Los Rios	13	Valencia	yes	1	1	2	yes	Maculopapular	yes	yes	yes	no	no	no	no	2	N/A	N/A	No		posvacunal	0
2012	600	7	6y11m	2	1	Mestizo	1	MANABI	14	MANTA	yes	1	2	3	yes	Maculopapular	yes	yes	yes	no	no	no	no	2	N/A	N/A	No		discarded	0
2012	771	23	6y11m	2	1	Mestizo	1	MANABI	14	ROCAFUERTE	yes	1	2	3	yes	Maculopapular	no	no	no	no	no	no	no	2	N/A	N/A	No		discarded	0
2012	1252	14	6y11m	2	1	Mestizo	1	Carchi	4	Tulcan	yes	1	2	3	yes	Maculopapular	yes	no	yes	no	no	no	no	2	N/A	N/A	No		discarded	0
2011	1736	31	6y11m	2	1	Mestizo	1	MANABI	14	MANTA	yes	1	2	3	yes	Maculopapular	no	yes	yes	no	no	missing data	no	2	N/A	N/A	No		discarded	0
2011	1858	46	6y11m	2	2	Mestizo	1	MANABI	14	chone	yes	1	2	3	yes	Maculopapular	yes	yes	yes	missing data	missing data	missing data	no	2	N/A	N/A	No		discarded	0
2012	731	19	6y11m	2	2	Mestizo	1	MANABI	14	MANTA	yes	1	3	4	yes	Maculopapular	no	yes	no	no	no	no	no	2	N/A	N/A	No		discarded	0
2011	1885	49	6y11m	2	1	Mestizo	1	MANABI	14	OLMEDO	yes	1	3	4	yes	Maculopapular	no	no	yes	no	no	yes	no	2	N/A	N/A	No		discarded	0
2011	1901	42	6y11m	2	1	Mestizo	1	Orellana	17	La Joya de los Sachas	yes	1	3	4	yes	Maculopapular	no	yes	no	no	no	no	no	2	N/A	N/A	No		discarded	0
2012	1324	13	6y11m	2	1	Indígena	2	ZAMORA CHINCHIPE	24	YANTZAZA	no	2	N/A	5	NO	Maculopapular	yes	yes	no	no	no	no	no	2	N/A	N/A	No		discarded	0
2012	322	2	6y11m	2	2	Mestizo	1	Guayas	10	Guayaquil	no	2	missing data	99	NO	Maculopapular	no	yes	yes	no	no	no	no	2	N/A	N/A	No		discarded	0
2012	335	3	6y11m	2	2	Mestizo	1	Guayas	10	Guayaquil	no	2	missing data	99	NO	Maculopapular	no	yes	yes	no	yes	no	no	2	N/A	N/A	No		discarded	0
2012	338	4	6y11m	2	2	Mestizo	1	Guayas	10	Guayaquil	no	2	missing data	99	NO	Maculopapular	no	yes	yes	no	no	no	no	2	N/A	N/A	No		discarded	0
2012	339	5	6y11m	2	1	Mestizo	1	Guayas	10	Guayaquil	no	2	missing data	99	NO	Maculopapular	no	yes	no	no	no	no	no	2	N/A	N/A	No		discarded	0
2012	365	6	6y11m	2	2	Mestizo	1	Guayas	10	Guayaquil	no	2	missing data	99	NO	other	no	no	no	no	no	no	no	2	N/A	N/A	No		discarded	0
2012	367	8	6y11m	2	1	Mestizo	1	Guayas	10	Guayaquil	no	2	missing data	99	NO	Maculopapular	no	no	no	no	no	no	no	2	N/A	N/A	No		discarded	0
2012	379	11	6y11m	2	2	Mestizo	1	Guayas	10	Guayaquil	no	2	missing data	99	NO	Maculopapular	no	no	yes	no	no	no	no	2	N/A	N/A	No		discarded	0
2012	299	3	6y11m	2	1	Mestizo	1	Guayas	10	Guayaquil	no	2	missing data	99	NO	Maculopapular	yes	yes	yes	no	yes	no	yes	1	measles	missing data	No		discarded	0
2012	676	14	6y11m	2	1	Mestizo	1	MANABI	14	PORTOVIEJO	do not know	88	missing data	99	NO	Maculopapular	no	no	yes	no	no	no	no	2	N/A	N/A	No		discarded	0
2012	1175	12	6y11m	2	2	Mestizo	1	Sucumbios	22	Sucumbios	do not know	88	missing data	99	NO	Maculopapular	missing data	missing data	missing data	missing data	missing data	missing data	no	2	N/A	N/A	No		discarded	0
2011	1738	34	6y11m	2	2	Mestizo	1	MANABI	14	BOLIVAR	do not know	88	missing data	99	NO	Maculopapular	no	no	yes	no	no	no	no	2	N/A	N/A	No		discarded	0
2011	873	44	6y11m	2	1	Mestizo	1	Pichincha	19	Quito	yes	1	missing data	99	yes	Maculopapular	no	yes	yes	no	yes	no	no	2	N/A	N/A	No		discarded	0
2011	1810	43	6y11m	2	1	Mestizo	1	MANABI	14	PORTOVIEJO	yes	1	missing data	99	NO	Maculopapular	no	no	yes	no	yes	no	no	2	N/A	N/A	No		discarded	0
2011	1688	2	6y11m	2	1	Mestizo	1	MANABI	14	SANTA ANA	yes	1	missing data	99	NO	Maculopapular	no	no	no	no	no	missing data	no	2	N/A	N/A	No		discarded	0
2011	1695	5	6y11m	2	1	Mestizo	1	MANABI	14	rocafuerte	yes	1	missing data	99	NO	Maculopapular	yes	yes	yes	no	no	no	no	2	N/A	N/A	No		discarded	0
2011	1531	45	6y11m	2	1	Mestizo	1	Guayas	10	Pedro Carbo	yes	1	missing data	99	yes	Maculopapular	yes	yes	yes	no	no	no	no	2	N/A	N/A	No		discarded	0
2011	167	40	6y11m	2	2	Mestizo	1	Tungurahua	23	Píllaro	no	2	0	1	NO	Maculopapular	no	yes	yes	yes	no	no	no	2	N/A	N/A	No		Confirmed measles	1
2011	408	45	6y11m	2	2	Indígena	2	Cotopaxi	7	Latacunga	no	2	0	1	NO	Maculopapular	yes	yes	no	no	no	no	no	2	N/A	N/A	No		Confirmed measles	1
2012	859	14	6y11m	2	1	Indígena	2	Morona Santiago	15	Tiwintza	no	2	0	1	NO	Maculopapular	yes	yes	yes	yes	no	no	no	2	N/A	N/A	No		Confirmed measles	1
2011	860	43	6y11m	2	2	Indígena	2	Pichincha	19	Quito	no	2	0	1	NO	Maculopapular	yes	yes	yes	no	no	no	no	2	N/A	N/A	No		Confirmed measles	1
2012	880	19	6y11m	2	1	Mestizo	1	Morona Santiago	15	Huamboya	no	2	0	1	NO	Maculopapular	yes	yes	yes	no	no	no	no	2	N/A	N/A	No		Confirmed measles	1
2011	983	49	6y11m	2	1	Mestizo	1	Pichincha	19	Quito	no	2	0	1	NO	Maculopapular	no	yes	yes	no	no	no	no	2	N/A	N/A	No		Confirmed measles	1
2011	1054	49	6y11m	2	1	Indígena	2	Pastaza	18	Pastaza	no	2	0	1	NO	Maculopapular	yes	yes	yes	no	no	no	no	2	N/A	N/A	No		Confirmed measles	1
2011	1668	51	6y11m	2	2	Indígena	2	Guayas	10	Guayaquil	no	2	0	1	NO	Maculopapular	yes	yes	yes	no	yes	yes	no	2	N/A	N/A	No		Confirmed measles	1
2011	19	28	6y11m	2	2	Mestizo	1	Tungurahua	23	Ambato	no	2	0	1	NO	Maculopapular	yes	no	yes	no	no	no	yes	1	measles	N/A	No	B3	Confirmed measles	1
2011	36	37	6y11m	2	1	Indígena	2	Tungurahua	23	Ambato	no	2	0	1	NO	Maculopapular	yes	yes	yes	yes	no	no	yes	1	measles	N/A	No	B3	Confirmed measles	1
2011	42	38	6y11m	2	1	Mestizo	1	Tungurahua	23	Ambato	no	2	0	1	NO	Maculopapular	yes	yes	yes	no	no	no	yes	1	measles	N/A	No		Confirmed measles	1
2011	74	38	6y11m	2	2	Indígena	2	Tungurahua	23	Ambato	no	2	0	1	NO	Maculopapular	yes	no	yes	no	no	no	yes	1	measles	N/A	No		Confirmed measles	1
2011	210	42	6y11m	2	1	Indígena	2	Tungurahua	23	Píllaro	no	2	0	1	NO	Maculopapular	yes	yes	yes	yes	no	no	yes	1	measles	N/A	No		Confirmed measles	1
2011	218	42	6y11m	2	2	Indígena	2	Tungurahua	23	Píllaro	no	2	0	1	NO	Maculopapular	yes	yes	yes	yes	no	no	yes	1	measles	N/A	No		Confirmed measles	1
2011	244	47	6y11m	2	1	Mestizo	1	Tungurahua	23	Ambato	no	2	0	1	NO	Maculopapular	yes	no	no	no	no	no	yes	1	measles	N/A	No		Confirmed measles	1
2012	866	17	6y11m	2	1	Indígena	2	Morona Santiago	15	Morona	no	2	0	1	NO	Maculopapular	yes	yes	yes	no	yes	no	yes	1	pneumonia	pneumonia	No		Confirmed measles	1
2012	870	17	6y11m	2	2	Indígena	2	Morona Santiago	15	Limón Indanza	no	2	0	1	NO	Maculopapular	yes	yes	yes	no	no	no	yes	1	pneumonia	missing data	No		Confirmed measles	1
2012	876	18	6y11m	2	1	Indígena	2	Morona Santiago	15	Morona	no	2	0	1	NO	Maculopapular	yes	yes	yes	no	no	no	yes	1	pneumonia	missing data	No		Confirmed measles	1
2011	936	46	6y11m	2	1	Indígena	2	Pichincha	19	Quito	no	2	0	1	NO	Maculopapular	yes	yes	yes	no	no	no	yes	1	measles	N/A	No		Confirmed measles	1
2012	936	4	6y11m	2	2	Indígena	2	Pichincha	19	Quito	no	2	0	1	NO	Maculopapular	no	yes	no	no	no	no	yes	1	measles	measles	No		Confirmed measles	1
2011	970	47	6y11m	2	2	Mestizo	1	Pichincha	19	Quito	no	2	0	1	NO	Maculopapular	no	yes	no	no	no	no	yes	1	measles	N/A	No		Confirmed measles	1
2012	970	8	6y11m	2	2	Indígena	2	Pichincha	19	Quito	no	2	0	1	NO	Maculopapular	no	no	yes	no	no	no	yes	1	measles	measles	No		Confirmed measles	1
2011	1568	46	6y11m	2	1	Indígena	2	Guayas	10	Milagro	no	2	0	1	NO	Maculopapular	yes	yes	yes	no	no	no	yes	1	missing data	missing data	No		Confirmed measles	1
2012	285	1	6y11m	2	2	Mestizo	1	Guayas	10	Duran	no	2	0	1	NO	Maculopapular	yes	yes	yes	no	no	no	no	2	N/A	N/A	No		Confirmed measles	1
2012	627	11	6y11m	2	2	Indígena	2	MANABI	14	JIPIJAPA	no	2	0	1	NO	Maculopapular	no	yes	yes	no	no	no	no	2	N/A	N/A	No		Confirmed measles	1
2012	824	6	6y11m	2	2	Mestizo	1	Morona Santiago	15	Morona	no	2	0	1	NO	Maculopapular	yes	yes	yes	no	no	no	yes	1	pneumonia	pneumonia	No		Confirmed measles	1
2012	835	10	6y11m	2	2	Indígena	2	Morona Santiago	15	Morona	no	2	0	1	NO	Maculopapular	yes	yes	yes	no	no	no	yes	1	pneumonia	pneumonia	No		Confirmed measles	1
2011	101	39	6y11m	2	2	Mestizo	1	Tungurahua	23	Ambato	no	2	0	1	NO	Maculopapular	no	no	no	no	no	no	no	2	N/A	N/A	No		Nexus measles	1
2011	119	39	6y11m	2	1	Indígena	2	Tungurahua	23	Ambato	no	2	0	1	NO	Maculopapular	no	yes	no	no	no	no	no	2	N/A	N/A	No		Nexus measles	1
2011	149	40	6y11m	2	2	Mestizo	1	Tungurahua	23	Ambato	no	2	0	1	NO	Maculopapular	no	no	no	no	no	no	no	2	N/A	N/A	No		Nexus measles	1
2011	172	40	6y11m	2	2	Mestizo	1	Tungurahua	23	Ambato	no	2	0	1	NO	Maculopapular	no	no	no	yes	no	no	no	2	N/A	N/A	No		Nexus measles	1
2011	208	41	6y11m	2	1	Indígena	2	Tungurahua	23	Ambato	no	2	0	1	NO	Maculopapular	no	no	no	no	no	no	no	2	N/A	N/A	No		Nexus measles	1
2011	251	50	6y11m	2	2	Indígena	2	Tungurahua	23	Pelileo	no	2	0	1	NO	Maculopapular	no	no	no	no	no	no	no	2	N/A	N/A	No		Nexus measles	1
2011	58	38	6y11m	2	1	Indígena	2	Tungurahua	23	Ambato	no	2	0	1	NO	Maculopapular	yes	yes	no	no	no	no	yes	1	measles	N/A	No		Nexus measles	1
2011	61	38	6y11m	2	2	Indígena	2	Tungurahua	23	Ambato	no	2	0	1	NO	missing data	yes	no	yes	no	no	no	yes	1	measles	N/A	No		Nexus measles	1
2011	87	38	6y11m	2	1	Indígena	2	Tungurahua	23	Ambato	no	2	0	1	NO	Maculopapular	yes	yes	yes	no	no	no	yes	1	measles	N/A	No		Nexus measles	1
2011	91	39	6y11m	2	1	Indígena	2	Tungurahua	23	Ambato	no	2	0	1	NO	Maculopapular	yes	no	no	no	no	no	yes	1	measles	N/A	No		Nexus measles	1
2011	107	39	6y11m	2	1	Indígena	2	Tungurahua	23	Ambato	no	2	0	1	NO	Maculopapular	yes	no	no	no	no	no	yes	1	measles	N/A	No		Nexus measles	1
2011	115	39	6y11m	2	2	Indígena	2	Tungurahua	23	Ambato	no	2	0	1	NO	Maculopapular	yes	no	yes	no	no	no	yes	1	measles	N/A	No		Nexus measles	1
2011	134	40	6y11m	2	1	Indígena	2	Tungurahua	23	Quero	no	2	0	1	NO	Maculopapular	yes	yes	yes	no	no	no	yes	1	measles	N/A	No		Nexus measles	1
2011	138	40	6y11m	2	1	Mestizo	1	Tungurahua	23	Píllaro	no	2	0	1	NO	Maculopapular	yes	no	yes	yes	no	no	yes	1	measles	N/A	No		Nexus measles	1
2011	139	40	6y11m	2	2	Mestizo	1	Tungurahua	23	Ambato	no	2	0	1	NO	Maculopapular	yes	yes	no	yes	no	no	yes	1	measles	N/A	No		Nexus measles	1
2011	156	40	6y11m	2	1	Mestizo	1	Tungurahua	23	Ambato	no	2	0	1	NO	Maculopapular	yes	yes	yes	yes	no	no	yes	1	measles	N/A	No		Nexus measles	1
2011	162	40	6y11m	2	2	Indígena	2	Tungurahua	23	Ambato	no	2	0	1	NO	Maculopapular	yes	yes	no	no	no	no	yes	1	measles	N/A	No		Nexus measles	1
2011	164	40	6y11m	2	1	Indígena	2	Tungurahua	23	Ambato	no	2	0	1	NO	Maculopapular	yes	no	yes	no	no	no	yes	1	measles	N/A	No		Nexus measles	1
2011	175	40	6y11m	2	1	Mestizo	1	Tungurahua	23	Píllaro	no	2	0	1	NO	Maculopapular	yes	no	yes	no	no	no	yes	1	measles	N/A	No		Nexus measles	1
2011	202	41	6y11m	2	1	Indígena	2	Tungurahua	23	Ambato	no	2	0	1	NO	Maculopapular	yes	no	yes	no	no	no	yes	1	measles	N/A	No		Nexus measles	1
2011	230	43	6y11m	2	2	Mestizo	1	Tungurahua	23	Ambato	yes	1	1	2	yes	Maculopapular	no	yes	yes	no	no	no	no	2	N/A	N/A	No		Confirmed measles	1
2012	1154	28	6y11m	2	1	Mestizo	1	Pichincha	19	Quito	yes	1	1	2	yes	Maculopapular	yes	yes	yes	no	yes	no	no	2	N/A	N/A	No		Confirmed measles	1
2011	243	46	6y11m	2	1	Indígena	2	Tungurahua	23	Ambato	yes	1	1	2	yes	Maculopapular	yes	no	yes	no	no	no	yes	1	measles	N/A	No		Confirmed measles	1
2011	424	48	6y11m	2	2	Mestizo	1	Cotopaxi	7	Latacunga	yes	1	1	2	yes	Maculopapular	yes	yes	yes	no	no	no	yes	1	pneumonia	N/A	No		Confirmed measles	1
2012	861	15	6y11m	2	2	Indígena	2	Morona Santiago	15	Morona	yes	1	1	2	yes	Maculopapular	yes	yes	yes	no	yes	no	yes	1	measles	missing data	No		Confirmed measles	1
2012	948	6	6y11m	2	1	Mestizo	1	Pichincha	19	Quito	yes	1	1	2	yes	Maculopapular	yes	no	yes	no	yes	no	yes	1	measles	missing data	No		Confirmed measles	1
2012	1181	2	6y11m	2	2	Indígena	2	Tungurahua	23	Ambato	yes	1	1	2	yes	Maculopapular	yes	no	yes	no	no	no	yes	1	measles	missing data	No		Confirmed measles	1
2012	159	7	6y11m	2	1	Mestizo	1	Cotopaxi	7	Latacunga	yes	1	1	2	yes	Maculopapular	yes	yes	yes	no	no	no	yes	1	pneumonia	pneumonia	No		Confirmed measles	1
2012	161	9	6y11m	2	1	Mestizo	1	Cotopaxi	7	Latacunga	yes	1	1	2	yes	Maculopapular	yes	no	no	no	no	no	yes	1	measles	missing data	No		Confirmed measles	1
2012	820	5	6y11m	2	2	Indígena	2	Morona Santiago	15	Morona	yes	1	1	2	NO	Maculopapular	yes	yes	yes	no	no	no	yes	1	measles	measles	No		Confirmed measles	1
2011	151	40	6y11m	2	1	Mestizo	1	Tungurahua	23	Ambato	yes	1	1	2	yes	Maculopapular	no	no	no	no	no	no	no	2	N/A	N/A	No		Nexus measles	1
2011	195	41	6y11m	2	1	Indígena	2	Tungurahua	23	Ambato	yes	1	1	2	yes	Maculopapular	no	no	no	no	no	no	no	2	N/A	N/A	No		Nexus measles	1
2011	117	39	6y11m	2	1	Indígena	2	Tungurahua	23	Ambato	yes	1	1	2	yes	Maculopapular	yes	no	yes	no	no	no	yes	1	measles	N/A	No		Nexus measles	1
2012	313	1	6y11m	2	2	Mestizo	1	Guayas	10	Duran	no	2	missing data	99	NO	Maculopapular	yes	yes	yes	no	yes	no	no	2	N/A	N/A	No		Confirmed measles	1
2011	538	45	6y11m	2	2	Mestizo	1	Chimborazo	5	Colta	yes	1	missing data	99	yes	Maculopapular	no	no	yes	no	no	no	no	2	N/A	N/A	No		Confirmed measles	1
2012	451	22	6y11m	2	1	Mestizo	1	Guayas	10	Guayaquil	no	2	0	1	NO	Maculopapular	no	yes	no	no	yes	yes	no	2	N/A	N/A	No		missing data	99
2012	460	22	6y11m	2	2	Mestizo	1	Guayas	10	Guayaquil	no	2	0	1	NO	Maculopapular	no	yes	yes	no	no	no	no	2	N/A	N/A	No		missing data	99
2012	472	28	6y11m	2	1	Mestizo	1	Guayas	10	Guayaquil	no	2	0	1	NO	Maculopapular	no	yes	yes	no	no	no	no	2	N/A	N/A	No		missing data	99
2012	481	24	6y11m	2	2	Mestizo	1	Guayas	10	El Empalme	no	2	0	1	NO	Maculopapular	no	no	yes	no	yes	no	no	2	N/A	N/A	No		missing data	99
2012	483	29	6y11m	2	2	Mestizo	1	Guayas	10	Guayaquil	no	2	0	1	NO	Maculopapular	no	no	yes	no	no	no	no	2	N/A	N/A	No		missing data	99
2012	484	30	6y11m	2	1	Mestizo	1	Guayas	10	Samborondon	no	2	0	1	NO	Maculopapular	no	no	yes	no	yes	no	no	2	N/A	N/A	No		missing data	99
2012	488	31	6y11m	2	1	Mestizo	1	Guayas	10	Guayaquil	no	2	0	1	NO	Maculopapular	no	no	yes	no	no	no	no	2	N/A	N/A	No		missing data	99
2012	490	31	6y11m	2	1	Mestizo	1	Guayas	10	Guayaquil	no	2	0	1	NO	Maculopapular	no	no	no	no	no	no	no	2	N/A	N/A	No		missing data	99
2012	777	24	6y11m	2	2	Mestizo	1	MANABI	14	PORTOVIEJO	no	2	0	1	NO	Maculopapular	no	no	no	no	no	no	no	2	N/A	N/A	No		missing data	99
2012	1149	27	6y11m	2	1	Mestizo	1	Pichincha	19	Mejía	no	2	0	1	NO	Maculopapular	yes	yes	no	no	yes	no	no	2	N/A	N/A	No		missing data	99
2011	2102	30	6y11m	2	2	Mestizo	1	IMBABURA	11	IBARRA	no	2	0	1	NO	other	no	no	no	no	no	no	no	2	N/A	N/A	No		missing data	99
2011	2229	40	6y11m	2	1	Mestizo	1	Los Rios	13	Babahoyo	no	2	0	1	NO	Maculopapular	no	yes	yes	no	yes	no	no	2	N/A	N/A	No		missing data	99
2011	2284	42	6y11m	2	1	Mestizo	1	Los Rios	13	VENTANAS	no	2	0	1	NO	Maculopapular	no	no	yes	no	yes	no	no	2	N/A	N/A	No		missing data	99
2012	471	27	6y11m	2	2	Mestizo	1	Guayas	10	Guayaquil	no	2	0	1	NO	Maculopapular	yes	no	yes	no	yes	no	yes	1	measles	missing data	No		missing data	99
2012	127	24	6y11m	2	2	Indígena	2	Chimborazo	5	Riobamba	yes	1	1	2	NO	missing data	no	yes	no	no	no	yes	no	2	N/A	N/A	No		missing data	99
2012	897	27	6y11m	2	2	Mestizo	1	Morona Santiago	15	Santiago	yes	1	1	2	yes	Maculopapular	no	no	no	no	no	no	no	2	N/A	N/A	No		missing data	99
2012	1160	29	6y11m	2	1	Indígena	2	Pichincha	19	Quito	yes	1	1	2	yes	Maculopapular	yes	yes	yes	no	yes	yes	no	2	N/A	N/A	No		missing data	99
2012	1166	30	6y11m	2	1	Mestizo	1	Pichincha	19	Quito	yes	1	1	2	yes	Maculopapular	no	no	no	no	no	no	no	2	N/A	N/A	No		missing data	99
2011	475	38	6y11m	2	1	Mestizo	1	Chimborazo	5	Riobamba	yes	1	missing data	99	NO	Maculopapular	no	no	yes	no	no	no	no	2	N/A	N/A	No		missing data	99
2012	474	27	6y11m	2	2	Mestizo	1	Guayas	10	Guayaquil	yes	1	missing data	99	NO	Maculopapular	no	no	no	no	no	no	no	2	N/A	N/A	No		missing data	99
2011	7	15	1y4y	3	1	Mestizo	1	Tungurahua	23	Ambato	no	2	0	1	NO	Maculopapular	no	yes	yes	no	no	no	no	2	N/A	N/A	No		discarded	0
2012	80	5	1y4y	3	2	Mestizo	1	Chimborazo	5	Riobamba	no	2	0	1	NO	Maculopapular	no	no	yes	no	no	no	no	2	N/A	N/A	No		discarded	0
2012	83	7	1y4y	3	1	Mestizo	1	Chimborazo	5	Riobamba	no	2	0	1	NO	Maculopapular	no	yes	yes	no	no	no	no	2	N/A	N/A	No		discarded	0
2012	102	12	1y4y	3	1	Mestizo	1	Chimborazo	5	Riobamba	no	2	0	1	NO	Maculopapular	no	yes	no	no	no	no	no	2	N/A	N/A	No		discarded	0
2012	105	13	1y4y	3	2	Indígena	2	Chimborazo	5	Riobamba	no	2	0	1	NO	Maculopapular	yes	yes	no	no	no	no	no	2	N/A	N/A	No		discarded	0
2012	109	15	1y4y	3	2	Mestizo	1	Chimborazo	5	Riobamba	no	2	0	1	NO	Maculopapular	no	no	yes	no	yes	no	no	2	N/A	N/A	No		discarded	0
2012	111	16	1y4y	3	2	Mestizo	1	Chimborazo	5	Penipe	no	2	0	1	NO	Maculopapular	no	yes	no	no	no	no	no	2	N/A	N/A	No		discarded	0
2012	114	16	1y4y	3	2	Indígena	2	Chimborazo	5	Riobamba	no	2	0	1	NO	Maculopapular	no	no	yes	no	no	no	no	2	N/A	N/A	No		discarded	0
2012	118	20	1y4y	3	2	Mestizo	1	Chimborazo	5	Riobamba	no	2	0	1	NO	Maculopapular	no	no	no	no	no	no	no	2	N/A	N/A	No		discarded	0
2012	123	23	1y4y	3	1	Mestizo	1	Chimborazo	5	Riobamba	no	2	0	1	NO	missing data	yes	yes	yes	no	yes	no	no	2	N/A	N/A	No		discarded	0
2012	124	24	1y4y	3	2	Mestizo	1	Chimborazo	5	Riobamba	no	2	0	1	NO	missing data	yes	yes	yes	no	no	no	no	2	N/A	N/A	No		discarded	0
2012	195	3	1y4y	3	2	Mestizo	1	EL ORO	8	PASAJE	no	2	0	1	NO	Maculopapular	no	no	yes	no	no	no	no	2	N/A	N/A	No		discarded	0
2012	199	6	1y4y	3	2	Afroecu	3	EL ORO	8	PIÑAS	no	2	0	1	NO	Maculopapular	no	no	no	no	no	no	no	2	N/A	N/A	No		discarded	0
2012	223	9	1y4y	3	2	Mestizo	1	EL ORO	8	PIÑAS	no	2	0	1	NO	Maculopapular	no	yes	yes	no	yes	yes	no	2	N/A	N/A	No		discarded	0
2012	276	19	1y4y	3	1	Mestizo	1	esmeraldas	9	muisne	no	2	0	1	NO	Maculopapular	no	no	no	no	no	no	no	2	N/A	N/A	No		discarded	0
2012	279	23	1y4y	3	2	Mestizo	1	esmeraldas	9	eloy alfaro	no	2	0	1	NO	missing data	missing data	missing data	missing data	missing data	missing data	missing data	no	2	N/A	N/A	No		discarded	0
2011	282	51	1y4y	3	2	Mestizo	1	Azuay	1	Cuenca	no	2	0	1	NO	Maculopapular	no	no	no	no	yes	no	no	2	N/A	N/A	No		discarded	0
2011	309	41	1y4y	3	1	Mestizo	1	Carchi	4	Tulcan	no	2	0	1	NO	Maculopapular	no	no	no	no	no	yes	no	2	N/A	N/A	No		discarded	0
2011	355	20	1y4y	3	1	Indígena	2	Cotopaxi	7	Latacunga	no	2	0	1	NO	Maculopapular	no	no	no	no	no	no	no	2	N/A	N/A	No		discarded	0
2012	411	15	1y4y	3	2	Mestizo	1	Guayas	10	Guayaquil	no	2	0	1	NO	Maculopapular	no	no	yes	no	yes	no	no	2	N/A	N/A	No		discarded	0
2012	438	20	1y4y	3	1	Mestizo	1	Guayas	10	Guayaquil	no	2	0	1	NO	Maculopapular	no	yes	yes	no	no	no	no	2	N/A	N/A	No		discarded	0
2012	442	21	1y4y	3	1	Mestizo	1	Guayas	10	Guayaquil	no	2	0	1	NO	Maculopapular	no	no	yes	no	yes	no	no	2	N/A	N/A	No		discarded	0
2012	452	22	1y4y	3	1	Mestizo	1	Guayas	10	Guayaquil	no	2	0	1	NO	Maculopapular	no	no	no	no	no	no	no	2	N/A	N/A	No		discarded	0
2012	455	23	1y4y	3	2	Mestizo	1	Guayas	10	Guayaquil	no	2	0	1	NO	Maculopapular	no	yes	no	no	yes	no	no	2	N/A	N/A	No		discarded	0
2012	477	28	1y4y	3	1	Mestizo	1	Guayas	10	Duran	no	2	0	1	NO	Maculopapular	no	no	no	no	no	no	no	2	N/A	N/A	No		discarded	0
2011	478	39	1y4y	3	2	Mestizo	1	Chimborazo	5	Riobamba	no	2	0	1	NO	Maculopapular	yes	yes	no	no	yes	no	no	2	N/A	N/A	No		discarded	0
2011	481	39	1y4y	3	2	Mestizo	1	Chimborazo	5	Riobamba	no	2	0	1	NO	Maculopapular	no	no	no	no	no	no	no	2	N/A	N/A	No		discarded	0
2011	482	39	1y4y	3	2	Indígena	2	Chimborazo	5	Riobamba	no	2	0	1	NO	Maculopapular	no	no	no	no	no	no	no	2	N/A	N/A	No		discarded	0
2011	483	39	1y4y	3	2	Mestizo	1	Chimborazo	5	Riobamba	no	2	0	1	NO	Maculopapular	yes	no	yes	no	no	no	no	2	N/A	N/A	No		discarded	0
2011	486	40	1y4y	3	1	Mestizo	1	Chimborazo	5	Riobamba	no	2	0	1	NO	Maculopapular	no	no	no	no	no	no	no	2	N/A	N/A	No		discarded	0
2011	489	40	1y4y	3	2	Mestizo	1	Chimborazo	5	Riobamba	no	2	0	1	NO	Maculopapular	no	no	no	yes	no	no	no	2	N/A	N/A	No		discarded	0
2011	504	41	1y4y	3	1	Mestizo	1	Chimborazo	5	Alauyes	no	2	0	1	NO	Maculopapular	yes	no	no	no	no	no	no	2	N/A	N/A	No		discarded	0
2011	511	42	1y4y	3	2	Mestizo	1	Chimborazo	5	Riobamba	no	2	0	1	NO	Maculopapular	no	yes	no	no	no	no	no	2	N/A	N/A	No		discarded	0
2012	513	21	1y4y	3	1	Mestizo	1	IMBABURA	11	OTAVALO	no	2	0	1	NO	Maculopapular	no	no	no	no	yes	no	no	2	N/A	N/A	No		discarded	0
2011	516	42	1y4y	3	2	Mestizo	1	Chimborazo	5	Riobamba	no	2	0	1	NO	Maculopapular	no	yes	no	no	no	no	no	2	N/A	N/A	No		discarded	0
2012	537	16	1y4y	3	1	Mestizo	1	LOJA	12	LOJA	no	2	0	1	NO	Maculopapular	yes	yes	yes	no	yes	yes	no	2	N/A	N/A	No		discarded	0
2011	541	46	1y4y	3	1	Mestizo	1	Chimborazo	5	Riobamba	no	2	0	1	NO	Maculopapular	no	no	no	no	no	no	no	2	N/A	N/A	No		discarded	0
2012	559	24	1y4y	3	1	Mestizo	1	LOJA	12	LOJA	no	2	0	1	NO	Maculopapular	no	yes	no	no	no	no	no	2	N/A	N/A	No		discarded	0
2011	565	3	1y4y	3	2	Mestizo	1	Esmeraldas	9	Esmeraldas	no	2	0	1	NO	Maculopapular	yes	no	yes	no	no	no	no	2	N/A	N/A	No		discarded	0
2011	570	7	1y4y	3	2	Mestizo	1	Esmeraldas	9	Esmeraldas	no	2	0	1	NO	Maculopapular	no	no	no	no	no	no	no	2	N/A	N/A	No		discarded	0
2011	576	41	1y4y	3	1	Mestizo	1	Esmeraldas	9	Esmeraldas	no	2	0	1	NO	Maculopapular	no	no	yes	no	no	no	no	2	N/A	N/A	No		discarded	0
2011	591	42	1y4y	3	1	Mestizo	1	Esmeraldas	9	Rioverde	no	2	0	1	NO	Maculopapular	yes	yes	yes	no	no	no	no	2	N/A	N/A	No		discarded	0
2012	591	2	1y4y	3	1	Mestizo	1	MANABI	14	CHONE	no	2	0	1	NO	Maculopapular	no	yes	no	no	no	no	no	2	N/A	N/A	No		discarded	0
2012	598	6	1y4y	3	1	Mestizo	1	MANABI	14	PORTOVIEJO	no	2	0	1	NO	Maculopapular	no	no	no	no	no	no	no	2	N/A	N/A	No		discarded	0
2011	601	42	1y4y	3	1	Mestizo	1	Esmeraldas	9	Esmeraldas	no	2	0	1	NO	Maculopapular	no	no	no	no	no	no	no	2	N/A	N/A	No		discarded	0
2011	613	48	1y4y	3	1	Afroecu	3	Esmeraldas	9	Esmeraldas	no	2	0	1	NO	missing data	no	yes	yes	no	no	no	no	2	N/A	N/A	No		discarded	0
2011	619	2	1y4y	3	2	Mestizo	1	Pichincha	19	Quito	no	2	0	1	NO	Maculopapular	no	no	yes	no	no	no	no	2	N/A	N/A	No		discarded	0
2012	621	10	1y4y	3	1	Mestizo	1	MANABI	14	PORTOVIEJO	no	2	0	1	NO	Maculopapular	no	no	no	no	no	yes	no	2	N/A	N/A	No		discarded	0
2011	626	8	1y4y	3	1	Mestizo	1	Pichincha	19	Quito	no	2	0	1	NO	Maculopapular	no	no	no	no	no	yes	no	2	N/A	N/A	No		discarded	0
2011	629	10	1y4y	3	1	Mestizo	1	Pichincha	19	Quito	no	2	0	1	NO	Maculopapular	no	yes	yes	no	yes	no	no	2	N/A	N/A	No		discarded	0
2011	632	11	1y4y	3	1	Indígena	2	Pichincha	19	Quito	no	2	0	1	NO	Maculopapular	no	no	yes	no	yes	no	no	2	N/A	N/A	No		discarded	0
2011	644	13	1y4y	3	1	Mestizo	1	Pichincha	19	Mejía	no	2	0	1	NO	Maculopapular	no	no	yes	no	no	no	no	2	N/A	N/A	No		discarded	0
2011	645	15	1y4y	3	1	Mestizo	1	Pichincha	19	Quito	no	2	0	1	NO	Maculopapular	no	no	yes	no	yes	yes	no	2	N/A	N/A	No		discarded	0
2012	647	10	1y4y	3	1	Mestizo	1	MANABI	14	JIPIJAPA	no	2	0	1	NO	Maculopapular	no	yes	yes	no	no	no	no	2	N/A	N/A	No		discarded	0
2012	653	13	1y4y	3	1	Mestizo	1	MANABI	14	PORTOVIEJO	no	2	0	1	NO	Maculopapular	no	yes	no	no	no	yes	no	2	N/A	N/A	No		discarded	0
2012	661	13	1y4y	3	2	Mestizo	1	MANABI	14	24 DE MAYO	no	2	0	1	NO	Maculopapular	no	no	yes	no	yes	yes	no	2	N/A	N/A	No		discarded	0
2011	664	19	1y4y	3	1	Mestizo	1	Pichincha	19	Quito	no	2	0	1	NO	Maculopapular	no	yes	no	no	no	no	no	2	N/A	N/A	No		discarded	0
2012	672	13	1y4y	3	1	Mestizo	1	MANABI	14	PORTOVIEJO	no	2	0	1	NO	Maculopapular	no	no	yes	no	no	no	no	2	N/A	N/A	No		discarded	0
2012	677	14	1y4y	3	2	Mestizo	1	MANABI	14	PORTOVIEJO	no	2	0	1	NO	Maculopapular	no	no	no	no	no	no	no	2	N/A	N/A	No		discarded	0
2012	693	14	1y4y	3	1	Mestizo	1	MANABI	14	OLMEDO	no	2	0	1	NO	Maculopapular	no	yes	no	no	no	no	no	2	N/A	N/A	No		discarded	0
2012	697	16	1y4y	3	1	Mestizo	1	MANABI	14	JIPIJAPA	no	2	0	1	NO	Maculopapular	no	no	no	no	yes	missing data	no	2	N/A	N/A	No		discarded	0
2011	697	28	1y4y	3	2	Mestizo	1	Pichincha	19	Mejía	no	2	0	1	NO	Maculopapular	yes	yes	yes	no	no	no	no	2	N/A	N/A	No		discarded	0
2012	702	16	1y4y	3	2	Mestizo	1	MANABI	14	JIPIJAPA	no	2	0	1	NO	Maculopapular	no	no	no	no	no	no	no	2	N/A	N/A	No		discarded	0
2011	702	31	1y4y	3	1	Indígena	2	Pichincha	19	Quito	no	2	0	1	NO	Maculopapular	no	no	yes	no	no	no	no	2	N/A	N/A	No		discarded	0
2011	703	31	1y4y	3	2	Mestizo	1	Pichincha	19	Quito	no	2	0	1	NO	Maculopapular	no	no	yes	no	no	no	no	2	N/A	N/A	No		discarded	0
2012	723	18	1y4y	3	1	Mestizo	1	MANABI	14	PORTOVIEJO	no	2	0	1	NO	Maculopapular	no	yes	no	no	yes	no	no	2	N/A	N/A	No		discarded	0
2012	733	19	1y4y	3	1	Mestizo	1	MANABI	14	EL CARMEN	no	2	0	1	NO	Maculopapular	no	yes	yes	no	no	no	no	2	N/A	N/A	No		discarded	0
2011	733	39	1y4y	3	1	Mestizo	1	Pichincha	19	Quito	no	2	0	1	NO	Maculopapular	no	no	yes	no	no	no	no	2	N/A	N/A	No		discarded	0
2011	734	31	1y4y	3	1	Mestizo	1	Pichincha	19	Quito	no	2	0	1	NO	Maculopapular	no	no	no	no	no	no	no	2	N/A	N/A	No		discarded	0
2011	737	39	1y4y	3	2	Mestizo	1	Pichincha	19	Quito	no	2	0	1	NO	Maculopapular	no	yes	yes	yes	yes	no	no	2	N/A	N/A	No		discarded	0
2011	743	40	1y4y	3	2	Mestizo	1	Pichincha	19	Quito	no	2	0	1	NO	Maculopapular	no	no	no	no	no	no	no	2	N/A	N/A	No		discarded	0
2012	745	21	1y4y	3	2	Mestizo	1	MANABI	14	PORTOVIEJO	no	2	0	1	NO	Maculopapular	missing data	missing data	missing data	missing data	missing data	missing data	no	2	N/A	N/A	No		discarded	0
2012	751	20	1y4y	3	2	Mestizo	1	MANABI	14	ROCAFUERTE	no	2	0	1	NO	Maculopapular	missing data	missing data	missing data	missing data	missing data	missing data	no	2	N/A	N/A	No		discarded	0
2012	756	21	1y4y	3	2	Mestizo	1	MANABI	14	PORTOVIEJO	no	2	0	1	NO	Maculopapular	no	no	no	no	no	no	no	2	N/A	N/A	No		discarded	0
2012	759	21	1y4y	3	1	Mestizo	1	MANABI	14	MANTA	no	2	0	1	NO	Maculopapular	no	no	no	no	no	no	no	2	N/A	N/A	No		discarded	0
2012	760	21	1y4y	3	1	Mestizo	1	MANABI	14	MANTA	no	2	0	1	NO	Maculopapular	no	no	no	no	no	no	no	2	N/A	N/A	No		discarded	0
2012	763	22	1y4y	3	2	Mestizo	1	MANABI	14	MANTA	no	2	0	1	NO	Maculopapular	no	yes	yes	no	yes	no	no	2	N/A	N/A	No		discarded	0
2012	766	23	1y4y	3	2	Mestizo	1	MANABI	14	PORTOVIEJO	no	2	0	1	NO	Maculopapular	no	yes	yes	no	yes	no	no	2	N/A	N/A	No		discarded	0
2011	766	40	1y4y	3	2	Mestizo	1	Pichincha	19	Quito	no	2	0	1	NO	Maculopapular	no	yes	yes	no	yes	no	no	2	N/A	N/A	No		discarded	0
2011	767	40	1y4y	3	1	Mestizo	1	Pichincha	19	Quito	no	2	0	1	NO	Maculopapular	yes	no	yes	yes	yes	yes	no	2	N/A	N/A	No		discarded	0
2011	776	41	1y4y	3	2	Mestizo	1	Pichincha	19	Quito	no	2	0	1	NO	Maculopapular	yes	yes	yes	no	no	no	no	2	N/A	N/A	No		discarded	0
2012	778	24	1y4y	3	1	Mestizo	1	MANABI	14	PORTOVIEJO	no	2	0	1	NO	Maculopapular	no	no	no	no	no	no	no	2	N/A	N/A	No		discarded	0
2012	780	24	1y4y	3	1	Mestizo	1	MANABI	14	PORTOVIEJO	no	2	0	1	NO	Maculopapular	no	no	no	no	no	no	no	2	N/A	N/A	No		discarded	0
2012	794	25	1y4y	3	1	Mestizo	1	MANABI	14	PORTOVIEJO	no	2	0	1	NO	Maculopapular	no	yes	yes	no	no	no	no	2	N/A	N/A	No		discarded	0
2012	803	26	1y4y	3	1	Mestizo	1	MANABI	14	JIPIJAPA	no	2	0	1	NO	Maculopapular	no	no	yes	no	yes	no	no	2	N/A	N/A	No		discarded	0
2012	805	27	1y4y	3	2	Mestizo	1	MANABI	14	CHONE	no	2	0	1	NO	Maculopapular	no	no	no	no	no	yes	no	2	N/A	N/A	No		discarded	0
2011	840	42	1y4y	3	2	Mestizo	1	Pichincha	19	Quito	no	2	0	1	NO	Maculopapular	no	yes	yes	no	no	no	no	2	N/A	N/A	No		discarded	0
2011	857	42	1y4y	3	2	Mestizo	1	Pichincha	19	Quito	no	2	0	1	NO	Maculopapular	no	no	yes	no	no	yes	no	2	N/A	N/A	No		discarded	0
2011	882	44	1y4y	3	1	Mestizo	1	Pichincha	19	Quito	no	2	0	1	NO	Maculopapular	no	no	no	no	no	no	no	2	N/A	N/A	No		discarded	0
2011	895	44	1y4y	3	2	Mestizo	1	Pichincha	19	Quito	no	2	0	1	NO	Maculopapular	yes	yes	yes	no	yes	yes	no	2	N/A	N/A	No		discarded	0
2012	906	11	1y4y	3	1	Mestizo	1	Orellana	17	Orellana	no	2	0	1	NO	missing data	missing data	missing data	missing data	missing data	missing data	missing data	no	2	N/A	N/A	No		discarded	0
2011	915	41	1y4y	3	1	Mestizo	1	Pichincha	19	Quito	no	2	0	1	NO	Maculopapular	no	no	yes	no	no	no	no	2	N/A	N/A	No		discarded	0
2012	943	4	1y4y	3	2	Mestizo	1	Pichincha	19	Quito	no	2	0	1	NO	Maculopapular	no	yes	yes	no	no	no	no	2	N/A	N/A	No		discarded	0
2011	1014	47	1y4y	3	2	Mestizo	1	Pichincha	19	Quito	no	2	0	1	NO	Maculopapular	no	yes	no	no	no	no	no	2	N/A	N/A	No		discarded	0
2012	1020	12	1y4y	3	2	Mestizo	1	Pichincha	19	Quito	no	2	0	1	NO	Maculopapular	no	yes	no	no	yes	no	no	2	N/A	N/A	No		discarded	0
2012	1053	16	1y4y	3	2	Mestizo	1	Pichincha	19	Quito	no	2	0	1	NO	Maculopapular	no	no	yes	no	no	no	no	2	N/A	N/A	No		discarded	0
2012	1066	16	1y4y	3	2	Mestizo	1	Pichincha	19	Quito	no	2	0	1	NO	Maculopapular	no	yes	yes	no	no	no	no	2	N/A	N/A	No		discarded	0
2012	1098	21	1y4y	3	1	Indígena	2	Pichincha	19	Quito	no	2	0	1	NO	Maculopapular	no	no	no	no	yes	no	no	2	N/A	N/A	No		discarded	0
2012	1132	25	1y4y	3	2	Indígena	2	Pichincha	19	Quito	no	2	0	1	NO	Maculopapular	no	yes	yes	no	no	no	no	2	N/A	N/A	No		discarded	0
2012	1140	26	1y4y	3	1	Mestizo	1	Pichincha	19	Quito	no	2	0	1	NO	Maculopapular	no	no	no	no	no	no	no	2	N/A	N/A	No		discarded	0
2012	1141	26	1y4y	3	2	Indígena	2	Pichincha	19	Quito	no	2	0	1	NO	Maculopapular	yes	yes	yes	no	yes	yes	no	2	N/A	N/A	No		discarded	0
2012	1142	26	1y4y	3	1	Indígena	2	Pichincha	19	Quito	no	2	0	1	NO	Maculopapular	yes	yes	yes	no	yes	yes	no	2	N/A	N/A	No		discarded	0
2012	1170	30	1y4y	3	2	Mestizo	1	Pichincha	19	Rumiñahui	no	2	0	1	NO	Maculopapular	no	yes	no	yes	no	no	no	2	N/A	N/A	No		discarded	0
2012	1188	6	1y4y	3	2	Mestizo	1	Tungurahua	23	Ambato	no	2	0	1	NO	Maculopapular	no	no	yes	no	no	no	no	2	N/A	N/A	No		discarded	0
2012	1208	13	1y4y	3	1	Mestizo	1	Tungurahua	23	Baños	no	2	0	1	NO	Maculopapular	missing data	missing data	missing data	missing data	missing data	missing data	no	2	N/A	N/A	No		discarded	0
2012	1209	13	1y4y	3	2	Mestizo	1	Tungurahua	23	Baños	no	2	0	1	NO	Maculopapular	missing data	missing data	missing data	missing data	missing data	missing data	no	2	N/A	N/A	No		discarded	0
2012	1214	14	1y4y	3	2	Mestizo	1	Tungurahua	23	Píllaro	no	2	0	1	NO	missing data	no	no	no	no	no	no	no	2	N/A	N/A	No		discarded	0
2012	1268	19	1y4y	3	1	Mestizo	1	SANTA ELENA	20	SALINAS	no	2	0	1	NO	Maculopapular	no	no	yes	no	no	no	no	2	N/A	N/A	No		discarded	0
2011	1439	41	1y4y	3	1	Mestizo	1	Guayas	10	Guayaquil	no	2	0	1	yes	missing data	no	no	no	no	no	no	no	2	N/A	N/A	No		discarded	0
2011	1573	46	1y4y	3	2	Mestizo	1	Guayas	10	Guayaquil	no	2	0	1	NO	Maculopapular	no	no	no	no	yes	no	no	2	N/A	N/A	No		discarded	0
2011	1711	19	1y4y	3	1	Mestizo	1	MANABI	14	CHONE	no	2	0	1	NO	Maculopapular	no	no	no	no	no	missing data	no	2	N/A	N/A	No		discarded	0
2011	1729	26	1y4y	3	1	Mestizo	1	MANABI	14	PORTOVIEJO	no	2	0	1	NO	Maculopapular	no	no	no	no	yes	yes	no	2	N/A	N/A	No		discarded	0
2011	1732	28	1y4y	3	2	Mestizo	1	MANABI	14	MANTA	no	2	0	1	NO	Maculopapular	no	yes	yes	no	no	no	no	2	N/A	N/A	No		discarded	0
2011	1746	39	1y4y	3	1	Mestizo	1	MANABI	14	PORTOVIEJO	no	2	0	1	NO	Maculopapular	no	yes	no	no	no	no	no	2	N/A	N/A	No		discarded	0
2011	1759	40	1y4y	3	1	Mestizo	1	MANABI	14	FLAVIO ALFARO	no	2	0	1	NO	Maculopapular	no	no	no	no	no	no	no	2	N/A	N/A	No		discarded	0
2011	1762	40	1y4y	3	1	Mestizo	1	MANABI	14	SUCRE	no	2	0	1	NO	Maculopapular	no	yes	no	no	no	yes	no	2	N/A	N/A	No		discarded	0
2011	1769	41	1y4y	3	1	Mestizo	1	MANABI	14	JUNIN	no	2	0	1	NO	Maculopapular	no	no	no	no	no	no	no	2	N/A	N/A	No		discarded	0
2011	1793	42	1y4y	3	1	Mestizo	1	MANABI	14	MANTA	no	2	0	1	NO	Maculopapular	no	yes	yes	no	yes	no	no	2	N/A	N/A	No		discarded	0
2011	1860	43	1y4y	3	2	Mestizo	1	MANABI	14	MANTA	no	2	0	1	NO	Maculopapular	no	yes	yes	no	no	no	no	2	N/A	N/A	No		discarded	0
2011	1877	49	1y4y	3	2	Mestizo	1	MANABI	14	PORTOVIEJO	no	2	0	1	NO	Maculopapular	no	no	no	yes	no	no	no	2	N/A	N/A	No		discarded	0
2011	1906	42	1y4y	3	1	Mestizo	1	Orellana	17	Orellana	no	2	0	1	NO	other	no	yes	yes	no	no	no	no	2	N/A	N/A	No		discarded	0
2011	1907	42	1y4y	3	2	Mestizo	1	Orellana	17	Orellana	no	2	0	1	NO	Maculopapular	no	yes	yes	no	no	no	no	2	N/A	N/A	No		discarded	0
2011	1912	43	1y4y	3	2	Indígena	2	Orellana	17	Orellana	no	2	0	1	NO	missing data	missing data	missing data	missing data	missing data	missing data	missing data	no	2	N/A	N/A	No		discarded	0
2011	1914	43	1y4y	3	1	Mestizo	1	Orellana	17	Orellana	no	2	0	1	NO	missing data	missing data	missing data	missing data	missing data	missing data	missing data	no	2	N/A	N/A	No		discarded	0
2011	1924	5	1y4y	3	2	Mestizo	1	LOJA	12	LOJA	no	2	0	1	NO	Maculopapular	no	no	no	no	no	no	no	2	N/A	N/A	No		discarded	0
2011	1939	27	1y4y	3	1	Mestizo	1	LOJA	12	LOJA	no	2	0	1	NO	Maculopapular	no	yes	no	no	yes	no	no	2	N/A	N/A	No		discarded	0
2011	1943	26	1y4y	3	2	Mestizo	1	LOJA	12	ZAPOTILLO	no	2	0	1	NO	Maculopapular	yes	no	no	no	no	no	no	2	N/A	N/A	No		discarded	0
2011	1952	40	1y4y	3	1	Mestizo	1	LOJA	12	LOJA	no	2	0	1	NO	Maculopapular	no	yes	yes	no	yes	no	no	2	N/A	N/A	No		discarded	0
2011	1956	40	1y4y	3	2	Mestizo	1	LOJA	12	LOJA	no	2	0	1	NO	Maculopapular	yes	no	no	no	no	no	no	2	N/A	N/A	No		discarded	0
2011	1963	41	1y4y	3	1	Mestizo	1	LOJA	12	LOJA	no	2	0	1	NO	Maculopapular	yes	no	no	no	no	no	no	2	N/A	N/A	No		discarded	0
2011	1990	42	1y4y	3	1	Mestizo	1	SANTA ELENA	20	LA LIBERTAD	no	2	0	1	NO	Maculopapular	no	no	yes	no	no	no	no	2	N/A	N/A	No		discarded	0
2011	2000	8	1y4y	3	1	Mestizo	1	EL ORO	8	EL GUABO	no	2	0	1	NO	Maculopapular	no	no	no	no	yes	no	no	2	N/A	N/A	No		discarded	0
2011	2016	20	1y4y	3	1	Mestizo	1	EL ORO	8	BALSAS	no	2	0	1	NO	Maculopapular	yes	yes	yes	no	no	no	no	2	N/A	N/A	No		discarded	0
2011	2082	44	1y4y	3	1	Mestizo	1	EL ORO	8	HUAQUILLAS	no	2	0	1	NO	Maculopapular	no	no	no	no	no	no	no	2	N/A	N/A	No		discarded	0
2011	2123	4	1y4y	3	2	Mestizo	1	santo domingo	21	sto. domingo	no	2	0	1	NO	Maculopapular	missing data	missing data	yes	missing data	missing data	missing data	no	2	N/A	N/A	No		discarded	0
2011	2129	31	1y4y	3	2	Mestizo	1	santo domingo	21	sto. domingo	no	2	0	1	NO	Maculopapular	missing data	missing data	yes	missing data	missing data	missing data	no	2	N/A	N/A	No		discarded	0
2011	2154	42	1y4y	3	1	Mestizo	1	santo domingo	21	sto. domingo	no	2	0	1	NO	Maculopapular	missing data	missing data	missing data	missing data	missing data	missing data	no	2	N/A	N/A	No		discarded	0
2011	2172	2	1y4y	3	1	Mestizo	1	Los Rios	13	Urdaneta	no	2	0	1	NO	Maculopapular	no	no	no	no	no	no	no	2	N/A	N/A	No		discarded	0
2011	2186	38	1y4y	3	2	Mestizo	1	Los Rios	13	Valencia	no	2	0	1	NO	Maculopapular	no	no	yes	no	no	no	no	2	N/A	N/A	No		discarded	0
2011	2222	39	1y4y	3	2	Mestizo	1	Los Rios	13	Valencia	no	2	0	1	NO	Maculopapular	no	no	no	no	no	no	no	2	N/A	N/A	No		discarded	0
2011	2252	41	1y4y	3	1	Mestizo	1	Los Rios	13	Quevedo	no	2	0	1	NO	Maculopapular	yes	no	yes	no	yes	no	no	2	N/A	N/A	No		discarded	0
2011	2253	41	1y4y	3	2	Mestizo	1	Los Rios	13	Buena Fe	no	2	0	1	NO	Maculopapular	no	no	no	no	no	no	no	2	N/A	N/A	No		discarded	0
2011	2274	42	1y4y	3	2	Mestizo	1	Los Rios	13	VENTANAS	no	2	0	1	NO	Maculopapular	no	no	no	no	no	no	no	2	N/A	N/A	No		discarded	0
2011	2280	42	1y4y	3	1	Mestizo	1	Los Rios	13	Quevedo	no	2	0	1	NO	Maculopapular	no	no	yes	no	no	yes	no	2	N/A	N/A	No		discarded	0
2011	2294	45	1y4y	3	2	Mestizo	1	Los Rios	13	VENTANAS	no	2	0	1	NO	Maculopapular	yes	no	no	no	yes	yes	no	2	N/A	N/A	No		discarded	0
2011		51	1y4y	3	1	Mestizo	1	CHIMBORAZO	5	RIOBAMBA	no	2	0	1	NO	missing data	no	yes	no	no	no	no	no	2	N/A	N/A	No		discarded	0
2011	1720	22	1y4y	3	2	Mestizo	1	MANABI	14	BOLIVAR	no	2	0	1	NO	missing data	missing data	missing data	missing data	missing data	missing data	missing data	missing data	99	missing data	missing data	No		discarded	0
2011	791	41	1y4y	3	1	Mestizo	1	Pichincha	19	Quito	no	2	0	1	NO	Maculopapular	yes	no	no	no	no	no	yes	1	measles	N/A	No		discarded	0
2011	811	41	1y4y	3	1	Mestizo	1	Pichincha	19	Quito	no	2	0	1	NO	Maculopapular	no	no	no	no	no	no	yes	1	measles	N/A	No		discarded	0
2011	820	42	1y4y	3	1	Mestizo	1	Pichincha	19	Quito	no	2	0	1	NO	Maculopapular	no	no	no	no	no	no	yes	1	measles	N/A	No		discarded	0
2011	830	42	1y4y	3	1	Mestizo	1	Pichincha	19	Quito	no	2	0	1	NO	Maculopapular	no	no	no	no	no	no	yes	1	measles	N/A	No		discarded	0
2011	842	42	1y4y	3	1	Mestizo	1	Pichincha	19	Quito	no	2	0	1	NO	Maculopapular	yes	no	yes	no	no	no	yes	1	measles	N/A	No		discarded	0
2011	846	42	1y4y	3	2	Mestizo	1	Pichincha	19	Quito	no	2	0	1	NO	Maculopapular	yes	yes	no	no	no	no	yes	1	measles	N/A	No		discarded	0
2011	854	42	1y4y	3	1	Mestizo	1	Pichincha	19	Quito	no	2	0	1	NO	Maculopapular	yes	no	no	no	no	no	yes	1	measles	N/A	No		discarded	0
2011	890	44	1y4y	3	2	Mestizo	1	Pichincha	19	Quito	no	2	0	1	NO	Maculopapular	no	no	no	no	no	no	yes	1	measles	N/A	No		discarded	0
2012	954	8	1y4y	3	2	Mestizo	1	Pichincha	19	Quito	no	2	0	1	NO	Maculopapular	yes	no	no	yes	no	no	yes	1	measles	IRA	No		discarded	0
2012	960	8	1y4y	3	1	Mestizo	1	Pichincha	19	Quito	no	2	0	1	NO	Maculopapular	no	yes	yes	no	no	no	yes	1	measles	IRA	No		discarded	0
2011	971	48	1y4y	3	1	Mestizo	1	Pichincha	19	Quito	no	2	0	1	NO	Maculopapular	no	yes	no	no	no	no	yes	1	measles	N/A	No		discarded	0
2011	976	48	1y4y	3	1	Mestizo	1	Pichincha	19	Quito	no	2	0	1	NO	Maculopapular	no	no	no	no	no	no	yes	1	measles	N/A	No		discarded	0
2011	995	50	1y4y	3	1	Mestizo	1	Pichincha	19	Quito	no	2	0	1	NO	Maculopapular	no	no	no	no	no	no	yes	1	measles	N/A	No		discarded	0
2012	1014	1	1y4y	3	1	Mestizo	1	Pichincha	19	Quito	no	2	0	1	NO	Maculopapular	no	yes	no	no	no	no	yes	1	measles	missing data	No		discarded	0
2011	1034	38	1y4y	3	2	Mestizo	1	Pastaza	18	Pastaza	no	2	0	1	NO	Maculopapular	no	no	no	no	no	no	yes	1	pneumonia	N/A	No		discarded	0
2011	1696	2	1y4y	3	2	Mestizo	1	MANABI	14	PORTOVIEJO	no	2	0	1	NO	Maculopapular	yes	yes	yes	no	no	no	yes	1	missing data	missing data	No		discarded	0
2011	1771	41	1y4y	3	1	Mestizo	1	MANABI	14	PORTOVIEJO	no	2	0	1	NO	Maculopapular	yes	no	no	no	no	no	yes	1	missing data	missing data	No		discarded	0
2011	1890	52	1y4y	3	1	Mestizo	1	MANABI	14	JIPIJAPA	no	2	0	1	NO	Maculopapular	no	no	no	no	no	no	yes	1	missing data	missing data	No		discarded	0
2011	4	9	1y4y	3	2	Mestizo	1	Tungurahua	23	Ambato	no	2	0	1	NO	Maculopapular	yes	no	yes	no	no	no	no	2	N/A	N/A	No		discarded	0
2011	18	27	1y4y	3	2	Mestizo	1	Tungurahua	23	Pelileo	no	2	0	1	NO	Maculopapular	no	yes	yes	no	no	no	no	2	N/A	N/A	No		discarded	0
2011	26	31	1y4y	3	1	Mestizo	1	Tungurahua	23	Ambato	no	2	0	1	NO	Maculopapular	no	no	no	no	no	no	no	2	N/A	N/A	No		discarded	0
2011	53	38	1y4y	3	1	Mestizo	1	Tungurahua	23	Patate	no	2	0	1	NO	Maculopapular	yes	yes	yes	no	no	no	no	2	N/A	N/A	No		discarded	0
2011	83	38	1y4y	3	1	Indígena	2	Tungurahua	23	Ambato	no	2	0	1	NO	Maculopapular	no	yes	no	no	no	no	no	2	N/A	N/A	No		discarded	0
2011	123	40	1y4y	3	2	Indígena	2	Tungurahua	23	Píllaro	no	2	0	1	NO	Maculopapular	no	yes	no	no	no	no	no	2	N/A	N/A	No		discarded	0
2011	150	40	1y4y	3	1	Mestizo	1	Tungurahua	23	Píllaro	no	2	0	1	NO	Maculopapular	no	yes	yes	no	no	no	no	2	N/A	N/A	No		discarded	0
2011	160	40	1y4y	3	1	Mestizo	1	Tungurahua	23	Píllaro	no	2	0	1	NO	Maculopapular	yes	yes	no	no	no	no	no	2	N/A	N/A	No		discarded	0
2011	165	40	1y4y	3	1	Indígena	2	Tungurahua	23	Píllaro	no	2	0	1	NO	Maculopapular	yes	no	yes	no	no	no	no	2	N/A	N/A	No		discarded	0
2011	183	41	1y4y	3	1	Mestizo	1	Tungurahua	23	Píllaro	no	2	0	1	NO	Maculopapular	yes	yes	yes	no	no	no	no	2	N/A	N/A	No		discarded	0
2011	188	41	1y4y	3	2	Mestizo	1	Tungurahua	23	Baños	no	2	0	1	NO	Maculopapular	no	no	no	no	no	no	no	2	N/A	N/A	No		discarded	0
2011	194	41	1y4y	3	1	Mestizo	1	Tungurahua	23	Ambato	no	2	0	1	NO	Maculopapular	yes	no	no	no	no	no	no	2	N/A	N/A	No		discarded	0
2011	227	43	1y4y	3	1	Mestizo	1	Tungurahua	23	Ambato	no	2	0	1	NO	Maculopapular	yes	no	yes	no	no	no	no	2	N/A	N/A	No		discarded	0
2011	236	44	1y4y	3	1	Indígena	2	Tungurahua	23	Ambato	no	2	0	1	NO	Maculopapular	no	no	no	no	no	no	no	2	N/A	N/A	No		discarded	0
2011	252	51	1y4y	3	1	Mestizo	1	Tungurahua	23	Quero	no	2	0	1	NO	Maculopapular	no	no	no	no	no	no	no	2	N/A	N/A	No		discarded	0
2011	255	41	1y4y	3	2	Mestizo	1	Tungurahua	23	Ambato	no	2	0	1	NO	Maculopapular	no	no	yes	no	no	no	no	2	N/A	N/A	No		discarded	0
2011	556	48	1y4y	3	1	Mestizo	1	Chimborazo	5	Riobamba	no	2	0	1	NO	Maculopapular	no	no	yes	no	yes	no	no	2	N/A	N/A	No		discarded	0
2011	559	49	1y4y	3	1	Mestizo	1	Chimborazo	5	Riobamba	no	2	0	1	NO	Maculopapular	no	yes	yes	no	yes	no	no	2	N/A	N/A	No		discarded	0
2011	1098	1	1y4y	3	1	Mestizo	1	Guayas	10	Guayaquil	no	2	0	1	NO	Maculopapular	no	yes	yes	no	no	no	no	2	N/A	N/A	No		discarded	0
2011	1148	7	1y4y	3	2	Mestizo	1	Guayas	10	Guayaquil	no	2	0	1	NO	Maculopapular	no	no	no	no	no	no	no	2	N/A	N/A	No		discarded	0
2011	1151	9	1y4y	3	1	Mestizo	1	Guayas	10	Guayaquil	no	2	0	1	NO	Maculopapular	no	no	yes	no	no	no	no	2	N/A	N/A	No		discarded	0
2011	1164	10	1y4y	3	2	Mestizo	1	Guayas	10	Guayaquil	no	2	0	1	NO	Maculopapular	yes	yes	yes	no	no	missing data	no	2	N/A	N/A	No		discarded	0
2011	1178	12	1y4y	3	2	Mestizo	1	Guayas	10	Guayaquil	no	2	0	1	NO	Maculopapular	yes	yes	yes	no	no	no	no	2	N/A	N/A	No		discarded	0
2011	1179	12	1y4y	3	1	Mestizo	1	Guayas	10	Guayaquil	no	2	0	1	NO	Maculopapular	yes	yes	yes	no	no	yes	no	2	N/A	N/A	No		discarded	0
2011	1208	16	1y4y	3	2	Mestizo	1	Guayas	10	Guayaquil	no	2	0	1	NO	Maculopapular	no	yes	yes	no	no	no	no	2	N/A	N/A	No		discarded	0
2011	1218	19	1y4y	3	1	Mestizo	1	Guayas	10	Guayaquil	no	2	0	1	NO	Maculopapular	no	yes	yes	missing data	no	no	no	2	N/A	N/A	No		discarded	0
2011	1231	19	1y4y	3	2	Mestizo	1	Guayas	10	Duran	no	2	0	1	NO	Maculopapular	yes	yes	yes	no	no	no	no	2	N/A	N/A	No		discarded	0
2011	1240	20	1y4y	3	1	Mestizo	1	Guayas	10	Guayaquil	no	2	0	1	NO	Maculopapular	no	no	yes	no	no	no	no	2	N/A	N/A	No		discarded	0
2011	1266	25	1y4y	3	1	Mestizo	1	Guayas	10	Guayaquil	no	2	0	1	NO	Maculopapular	no	yes	yes	no	no	no	no	2	N/A	N/A	No		discarded	0
2011	1268	26	1y4y	3	2	Mestizo	1	Guayas	10	Guayaquil	no	2	0	1	NO	Maculopapular	yes	yes	yes	no	no	no	no	2	N/A	N/A	No		discarded	0
2011	1270	27	1y4y	3	1	Mestizo	1	Guayas	10	Guayaquil	no	2	0	1	NO	other	yes	no	yes	no	no	no	no	2	N/A	N/A	No		discarded	0
2011	1271	27	1y4y	3	2	Mestizo	1	Guayas	10	Guayaquil	no	2	0	1	NO	Maculopapular	yes	no	yes	no	no	no	no	2	N/A	N/A	No		discarded	0
2011	1274	28	1y4y	3	1	Mestizo	1	Guayas	10	Guayaquil	no	2	0	1	NO	Maculopapular	no	yes	yes	no	no	yes	no	2	N/A	N/A	No		discarded	0
2011	1276	29	1y4y	3	2	Mestizo	1	Guayas	10	Guayaquil	no	2	0	1	NO	Maculopapular	no	yes	no	no	no	no	no	2	N/A	N/A	No		discarded	0
2011	1287	32	1y4y	3	1	Mestizo	1	Guayas	10	Guayaquil	no	2	0	1	NO	Maculopapular	no	no	yes	no	no	no	no	2	N/A	N/A	No		discarded	0
2011	1290	34	1y4y	3	2	Mestizo	1	Guayas	10	Guayaquil	no	2	0	1	NO	Maculopapular	no	yes	yes	no	no	yes	no	2	N/A	N/A	No		discarded	0
2011	1300	36	1y4y	3	2	Mestizo	1	Guayas	10	Pedro Carbo	no	2	0	1	NO	Maculopapular	no	no	no	no	no	no	no	2	N/A	N/A	No		discarded	0
2011	1305	37	1y4y	3	2	Mestizo	1	Guayas	10	Guayaquil	no	2	0	1	NO	Maculopapular	no	no	yes	no	no	no	no	2	N/A	N/A	No		discarded	0
2011	1320	39	1y4y	3	2	Mestizo	1	Guayas	10	Guayaquil	no	2	0	1	NO	Maculopapular	no	yes	yes	no	no	no	no	2	N/A	N/A	No		discarded	0
2011	1350	40	1y4y	3	1	Mestizo	1	Guayas	10	Guayaquil	no	2	0	1	NO	Maculopapular	no	no	no	no	no	no	no	2	N/A	N/A	No		discarded	0
2011	1386	41	1y4y	3	2	Mestizo	1	Guayas	10	Guayaquil	no	2	0	1	NO	Maculopapular	no	no	no	no	no	no	no	2	N/A	N/A	No		discarded	0
2011	1391	41	1y4y	3	1	Mestizo	1	Guayas	10	Guayaquil	no	2	0	1	NO	Maculopapular	no	no	no	no	no	no	no	2	N/A	N/A	No		discarded	0
2011	1392	40	1y4y	3	2	Mestizo	1	Guayas	10	Guayaquil	no	2	0	1	NO	Maculopapular	no	no	no	no	no	no	no	2	N/A	N/A	No		discarded	0
2011	1399	41	1y4y	3	2	Mestizo	1	Guayas	10	Guayaquil	no	2	0	1	NO	Maculopapular	no	no	no	no	no	no	no	2	N/A	N/A	No		discarded	0
2011	1412	41	1y4y	3	2	Mestizo	1	Guayas	10	Iyesdro Ayora	no	2	0	1	NO	Maculopapular	no	no	no	no	no	no	no	2	N/A	N/A	No		discarded	0
2011	1454	42	1y4y	3	2	Mestizo	1	Guayas	10	Guayaquil	no	2	0	1	NO	Maculopapular	no	no	no	no	no	no	no	2	N/A	N/A	No		discarded	0
2011	1459	42	1y4y	3	1	Mestizo	1	Guayas	10	Guayaquil	no	2	0	1	NO	Maculopapular	no	no	no	no	no	no	no	2	N/A	N/A	No		discarded	0
2011	1464	42	1y4y	3	2	Mestizo	1	Guayas	10	Guayaquil	no	2	0	1	NO	Maculopapular	yes	yes	no	no	no	no	no	2	N/A	N/A	No		discarded	0
2011	1473	42	1y4y	3	1	Mestizo	1	Guayas	10	Guayaquil	no	2	0	1	NO	Maculopapular	yes	yes	yes	no	no	no	no	2	N/A	N/A	No		discarded	0
2011	1492	43	1y4y	3	2	Mestizo	1	Guayas	10	Guayaquil	no	2	0	1	NO	Maculopapular	no	yes	yes	no	no	no	no	2	N/A	N/A	No		discarded	0
2011	1511	44	1y4y	3	2	Mestizo	1	Guayas	10	Guayaquil	no	2	0	1	NO	other	no	yes	yes	no	no	yes	no	2	N/A	N/A	No		discarded	0
2011	1588	47	1y4y	3	1	Mestizo	1	Guayas	10	Guayaquil	no	2	0	1	NO	Maculopapular	yes	no	no	no	no	no	no	2	N/A	N/A	No		discarded	0
2011	2039	29	1y4y	3	1	Indígena	2	EL ORO	8	MACHALA	no	2	0	1	NO	Maculopapular	no	no	no	no	yes	no	no	2	N/A	N/A	No		discarded	0
2011	2048	35	1y4y	3	2	Mestizo	1	EL ORO	8	PASAJE	no	2	0	1	NO	Maculopapular	no	no	no	no	yes	no	no	2	N/A	N/A	No		discarded	0
2011	2049	32	1y4y	3	2	Mestizo	1	EL ORO	8	ATAHUALPA	no	2	0	1	NO	Maculopapular	no	no	no	no	no	no	no	2	N/A	N/A	No		discarded	0
2011	2054	41	1y4y	3	2	Mestizo	1	EL ORO	8	MACHALA	no	2	0	1	NO	Maculopapular	no	no	no	no	no	no	no	2	N/A	N/A	No		discarded	0
2011	2066	41	1y4y	3	2	Mestizo	1	EL ORO	8	MACHALA	no	2	0	1	NO	Maculopapular	no	no	no	no	no	no	no	2	N/A	N/A	No		discarded	0
2011	2307	47	1y4y	3	2	Mestizo	1	Los Rios	13	Quevedo	no	2	0	1	NO	Maculopapular	no	no	yes	no	no	no	no	2	N/A	N/A	No		discarded	0
2011	11	21	1y4y	3	2	Mestizo	1	Tungurahua	23	Pelileo	no	2	0	1	NO	Maculopapular	yes	yes	yes	no	no	no	yes	1	missing data	N/A	No		discarded	0
2011	12	23	1y4y	3	1	Mestizo	1	Tungurahua	23	Pelileo	no	2	0	1	NO	Maculopapular	no	no	no	no	no	no	yes	1	pneumonia	N/A	No		discarded	0
2011	69	38	1y4y	3	1	Indígena	2	Tungurahua	23	Ambato	no	2	0	1	NO	Maculopapular	yes	no	yes	no	no	no	yes	1	missing data	N/A	No		discarded	0
2011	98	39	1y4y	3	1	Mestizo	1	Tungurahua	23	Ambato	no	2	0	1	NO	Maculopapular	no	yes	no	no	no	no	yes	1	missing data	N/A	No		discarded	0
2011	1168	11	1y4y	3	2	Mestizo	1	Guayas	10	Guayaquil	no	2	0	1	NO	Maculopapular	yes	yes	yes	no	no	yes	yes	1	measles	N/A	No		discarded	0
2011	1269	27	1y4y	3	2	Mestizo	1	Guayas	10	Guayaquil	no	2	0	1	NO	Maculopapular	no	yes	no	no	no	yes	yes	1	missing data	N/A	No		discarded	0
2011	1285	34	1y4y	3	1	Mestizo	1	Guayas	10	Guayaquil	no	2	0	1	NO	Maculopapular	no	no	no	no	no	no	yes	1	measles	N/A	No		discarded	0
2011	1295	36	1y4y	3	2	Mestizo	1	Guayas	10	Guayaquil	no	2	0	1	NO	Maculopapular	yes	no	no	no	no	no	yes	1	measles	N/A	No		discarded	0
2011	512	42	1y4y	3	1	Mestizo	1	Chimborazo	5	Riobamba	no	2	0	1	NO	Maculopapular	yes	yes	yes	no	no	no	no	2	N/A	N/A	No		Doubt Rubella	0
2012	831	8	1y4y	3	2	Mestizo	1	Morona Santiago	15	Morona	no	2	0	1	NO	Maculopapular	no	yes	yes	no	yes	no	no	2	N/A	N/A	No		Doubt Rubella	0
2011	1419	41	1y4y	3	1	Mestizo	1	Guayas	10	Guayaquil	no	2	0	1	NO	Maculopapular	yes	yes	yes	no	yes	no	no	2	N/A	N/A	No		Doubt Rubella	0
2012	392	13	1y4y	3	1	Mestizo	1	Guayas	10	Guayaquil	no	2	0	1	NO	Maculopapular	yes	no	no	no	no	no	yes	1	measles	other eruptive disease	No		Doubt Rubella	0
2012	1280	25	1y4y	3	2	Mestizo	1	SANTA ELENA	20	LA LIBERTAD	no	2	0	1	NO	other	no	no	no	no	no	no	yes	1	measles	missing data	No		Doubt Rubella	0
2012	850	13	1y4y	3	2	Indígena	2	Morona Santiago	15	Tiwintza	no	2	0	1	NO	Maculopapular	yes	yes	yes	yes	no	no	yes	1	measles	other eruptive disease	No		Dudoso SAR	0
2011	1828	44	1y4y	3	2	Mestizo	1	MANABI	14	Chone	do not know	88	0	1	NO	Maculopapular	no	yes	no	no	no	no	no	2	N/A	N/A	No		discarded	0
2011	1842	45	1y4y	3	1	Mestizo	1	MANABI	14	Chone	do not know	88	0	1	NO	Maculopapular	no	yes	yes	no	no	no	no	2	N/A	N/A	No		discarded	0
2011	1863	48	1y4y	3	2	Mestizo	1	MANABI	14	chone	do not know	88	0	1	NO	Maculopapular	no	no	yes	yes	no	no	no	2	N/A	N/A	No		discarded	0
2011	578	41	1y4y	3	2	Mestizo	1	Esmeraldas	9	Eloy Alfaro	yes	1	missing data	99	NO	Maculopapular	no	no	no	no	no	no	yes	1	missing data	N/A	No		Dudoso SAR	0
2012	5	11	1y4y	3	2	Mestizo	1	Azuay	1	Cuenca	yes	1	1	2	yes	Maculopapular	no	no	no	no	no	no	no	2	N/A	N/A	No		discarded	0
2012	10	16	1y4y	3	1	Mestizo	1	Azuay	1	Cuenca	yes	1	1	2	yes	Maculopapular	no	no	yes	no	no	no	no	2	N/A	N/A	No		discarded	0
2012	20	22	1y4y	3	2	Mestizo	1	Azuay	1	yesgyesg	yes	1	1	2	yes	Maculopapular	no	no	no	no	no	no	no	2	N/A	N/A	No		discarded	0
2012	35	26	1y4y	3	1	Mestizo	1	Azuay	1	Nabon	yes	1	1	2	yes	Maculopapular	yes	no	no	no	no	no	no	2	N/A	N/A	No		discarded	0
2012	36	26	1y4y	3	1	Mestizo	1	Azuay	1	Cuenca	yes	1	1	2	yes	Maculopapular	no	no	no	no	no	no	no	2	N/A	N/A	No		discarded	0
2012	45	28	1y4y	3	2	Mestizo	1	Azuay	1	Nabon	yes	1	1	2	yes	Maculopapular	no	yes	no	no	no	no	no	2	N/A	N/A	No		discarded	0
2012	60	10	1y4y	3	1	Mestizo	1	BOLIVAR	2	SAN MIGUEL	yes	1	1	2	yes	Maculopapular	no	no	yes	no	yes	no	no	2	N/A	N/A	No		discarded	0
2012	67	2	1y4y	3	2	Indígena	2	Chimborazo	5	Guano	yes	1	1	2	NO	Maculopapular	no	yes	yes	no	no	no	no	2	N/A	N/A	No		discarded	0
2012	71	3	1y4y	3	2	Indígena	2	Chimborazo	5	Guano	yes	1	1	2	yes	Maculopapular	no	no	no	no	yes	no	no	2	N/A	N/A	No		discarded	0
2012	103	13	1y4y	3	1	Mestizo	1	Chimborazo	5	Colta	yes	1	1	2	NO	Maculopapular	no	no	no	no	no	no	no	2	N/A	N/A	No		discarded	0
2012	117	19	1y4y	3	1	Mestizo	1	Chimborazo	5	Alauyes	yes	1	1	2	yes	Maculopapular	no	yes	yes	no	no	no	no	2	N/A	N/A	No		discarded	0
2012	122	22	1y4y	3	2	Mestizo	1	Chimborazo	5	Chunchi	yes	1	1	2	yes	missing data	no	no	yes	no	no	no	no	2	N/A	N/A	No		discarded	0
2012	133	26	1y4y	3	1	Mestizo	1	Chimborazo	5	Riobamba	yes	1	1	2	NO	missing data	no	yes	yes	no	no	no	no	2	N/A	N/A	No		discarded	0
2012	134	26	1y4y	3	2	Mestizo	1	Chimborazo	5	Riobamba	yes	1	1	2	yes	missing data	yes	yes	yes	no	yes	no	no	2	N/A	N/A	No		discarded	0
2012	138	29	1y4y	3	2	Indígena	2	Chimborazo	5	Riobamba	yes	1	1	2	NO	missing data	no	yes	missing data	missing data	missing data	missing data	no	2	N/A	N/A	No		discarded	0
2012	141	1	1y4y	3	2	Indígena	2	Cotopaxi	7	Salcedo	yes	1	1	2	yes	Maculopapular	yes	yes	yes	no	no	no	no	2	N/A	N/A	No		discarded	0
2012	145	1	1y4y	3	2	Mestizo	1	Cotopaxi	7	Latacunga	yes	1	1	2	yes	Maculopapular	yes	no	yes	no	no	no	no	2	N/A	N/A	No		discarded	0
2012	224	10	1y4y	3	2	Mestizo	1	EL ORO	8	PIÑAS	yes	1	1	2	NO	Maculopapular	no	no	no	no	yes	no	no	2	N/A	N/A	No		discarded	0
2012	237	25	1y4y	3	2	Mestizo	1	EL ORO	8	ZARUMA	yes	1	1	2	yes	Maculopapular	no	no	no	no	no	no	no	2	N/A	N/A	No		discarded	0
2012	238	25	1y4y	3	1	Mestizo	1	EL ORO	8	ZARUMA	yes	1	1	2	yes	Maculopapular	no	no	no	no	no	no	no	2	N/A	N/A	No		discarded	0
2012	239	24	1y4y	3	1	Mestizo	1	EL ORO	8	ZARUMA	yes	1	1	2	yes	Maculopapular	no	no	no	no	no	no	no	2	N/A	N/A	No		discarded	0
2012	258	9	1y4y	3	2	Mestizo	1	esmeraldas	9	esmeraldas	yes	1	1	2	NO	Maculopapular	no	no	yes	no	yes	no	no	2	N/A	N/A	No		discarded	0
2011	259	8	1y4y	3	2	Indígena	2	Azuay	1	Cuenca	yes	1	1	2	yes	Maculopapular	no	no	no	no	no	no	no	2	N/A	N/A	No		discarded	0
2011	263	39	1y4y	3	1	Mestizo	1	Azuay	1	Cuenca	yes	1	1	2	NO	Maculopapular	no	no	no	no	no	no	no	2	N/A	N/A	No		discarded	0
2012	265	14	1y4y	3	1	Mestizo	1	esmeraldas	9	esmeraldas	yes	1	1	2	NO	missing data	missing data	missing data	missing data	missing data	missing data	missing data	no	2	N/A	N/A	No		discarded	0
2012	268	11	1y4y	3	1	Mestizo	1	esmeraldas	9	atacames	yes	1	1	2	NO	Maculopapular	no	no	no	no	no	no	no	2	N/A	N/A	No		discarded	0
2012	269	17	1y4y	3	1	Afroecu	3	esmeraldas	9	esmeraldas	yes	1	1	2	NO	missing data	yes	no	yes	no	no	no	no	2	N/A	N/A	No		discarded	0
2011	274	42	1y4y	3	1	Mestizo	1	Azuay	1	Gualaceo	yes	1	1	2	NO	Maculopapular	yes	no	yes	no	yes	no	no	2	N/A	N/A	No		discarded	0
2011	278	47	1y4y	3	2	Indígena	2	Azuay	1	Cuenca	yes	1	1	2	yes	Maculopapular	no	no	no	no	no	no	no	2	N/A	N/A	No		discarded	0
2011	280	49	1y4y	3	2	Mestizo	1	Azuay	1	Cuenca	yes	1	1	2	yes	Maculopapular	yes	yes	no	no	no	no	no	2	N/A	N/A	No		discarded	0
2012	280	24	1y4y	3	1	Afroecu	3	esmeraldas	9	esmeraldas	yes	1	1	2	yes	Maculopapular	no	no	no	no	no	no	no	2	N/A	N/A	No		discarded	0
2011	286	23	1y4y	3	1	Mestizo	1	BOLIVAR	2	GUARANDA	yes	1	1	2	yes	Maculopapular	no	no	no	no	no	yes	no	2	N/A	N/A	No		discarded	0
2011	288	39	1y4y	3	1	Mestizo	1	BOLIVAR	2	GUARANDA	yes	1	1	2	NO	Maculopapular	yes	yes	yes	no	yes	yes	no	2	N/A	N/A	No		discarded	0
2012	290	1	1y4y	3	2	Mestizo	1	Guayas	10	Guayaquil	yes	1	1	2	NO	Maculopapular	no	missing data	no	no	yes	no	no	2	N/A	N/A	No		discarded	0
2011	294	51	1y4y	3	2	Mestizo	1	BOLIVAR	2	GUARANDA	yes	1	1	2	yes	Maculopapular	yes	yes	yes	no	no	no	no	2	N/A	N/A	No		discarded	0
2011	304	41	1y4y	3	1	Mestizo	1	Carchi	4	Montufar	yes	1	1	2	NO	Maculopapular	yes	yes	yes	yes	yes	no	no	2	N/A	N/A	No		discarded	0
2012	310	2	1y4y	3	1	Mestizo	1	Guayas	10	Naranjal	yes	1	1	2	yes	Maculopapular	no	no	no	no	no	no	no	2	N/A	N/A	No		discarded	0
2011	313	42	1y4y	3	1	Mestizo	1	Carchi	4	Mira	yes	1	1	2	NO	Maculopapular	no	yes	yes	yes	yes	no	no	2	N/A	N/A	No		discarded	0
2012	316	2	1y4y	3	1	Mestizo	1	Guayas	10	Pedro Carbo	yes	1	1	2	yes	Maculopapular	no	no	no	no	no	no	no	2	N/A	N/A	No		discarded	0
2012	320	2	1y4y	3	1	Mestizo	1	Guayas	10	Samborondon	yes	1	1	2	yes	Maculopapular	yes	missing data	yes	missing data	missing data	missing data	no	2	N/A	N/A	No		discarded	0
2012	323	3	1y4y	3	2	Mestizo	1	Guayas	10	Guayaquil	yes	1	1	2	NO	Maculopapular	no	no	yes	no	yes	yes	no	2	N/A	N/A	No		discarded	0
2011	328	41	1y4y	3	2	Mestizo	1	Cañar	3	Cañar	yes	1	1	2	NO	Maculopapular	no	yes	no	yes	no	no	no	2	N/A	N/A	No		discarded	0
2011	331	41	1y4y	3	1	Mestizo	1	Cañar	3	Cañar	yes	1	1	2	NO	Maculopapular	no	no	no	no	no	no	no	2	N/A	N/A	No		discarded	0
2012	333	1	1y4y	3	1	Mestizo	1	Guayas	10	Urbina Jado	yes	1	1	2	NO	other	no	no	no	no	no	missing data	no	2	N/A	N/A	No		discarded	0
2011	343	3	1y4y	3	1	Mestizo	1	Cotopaxi	7	Latacunga	yes	1	1	2	NO	Maculopapular	no	yes	yes	no	yes	no	no	2	N/A	N/A	No		discarded	0
2012	346	4	1y4y	3	2	Mestizo	1	Guayas	10	Urbina Jado	yes	1	1	2	yes	other	yes	yes	yes	no	no	yes	no	2	N/A	N/A	No		discarded	0
2011	348	11	1y4y	3	2	Mestizo	1	Cotopaxi	7	Latacunga	yes	1	1	2	NO	Maculopapular	no	no	no	no	no	no	no	2	N/A	N/A	No		discarded	0
2012	358	6	1y4y	3	1	Mestizo	1	Guayas	10	Guayaquil	yes	1	1	2	yes	Maculopapular	no	yes	yes	no	no	no	no	2	N/A	N/A	No		discarded	0
2012	370	8	1y4y	3	1	Mestizo	1	Guayas	10	Pedro Carbo	yes	1	1	2	yes	Maculopapular	no	yes	yes	no	yes	no	no	2	N/A	N/A	No		discarded	0
2012	371	9	1y4y	3	2	Mestizo	1	Guayas	10	Duran	yes	1	1	2	yes	Maculopapular	no	yes	yes	no	yes	no	no	2	N/A	N/A	No		discarded	0
2011	374	39	1y4y	3	1	Mestizo	1	Cotopaxi	7	Latacunga	yes	1	1	2	NO	Maculopapular	no	no	no	no	no	no	no	2	N/A	N/A	No		discarded	0
2011	380	40	1y4y	3	1	Indígena	2	Cotopaxi	7	Latacunga	yes	1	1	2	NO	Maculopapular	no	no	no	no	no	no	no	2	N/A	N/A	No		discarded	0
2012	394	13	1y4y	3	1	Mestizo	1	Guayas	10	Guayaquil	yes	1	1	2	NO	Maculopapular	no	no	no	no	no	no	no	2	N/A	N/A	No		discarded	0
2012	395	13	1y4y	3	1	Mestizo	1	Guayas	10	Guayaquil	yes	1	1	2	yes	missing data	no	yes	no	no	no	yes	no	2	N/A	N/A	No		discarded	0
2012	409	15	1y4y	3	1	Mestizo	1	Guayas	10	Guayaquil	yes	1	1	2	yes	Maculopapular	yes	no	no	no	no	no	no	2	N/A	N/A	No		discarded	0
2012	417	17	1y4y	3	2	Mestizo	1	Guayas	10	Guayaquil	yes	1	1	2	yes	Maculopapular	no	no	yes	no	no	no	no	2	N/A	N/A	No		discarded	0
2012	420	17	1y4y	3	1	Mestizo	1	Guayas	10	Guayaquil	yes	1	1	2	yes	Maculopapular	yes	no	no	no	no	no	no	2	N/A	N/A	No		discarded	0
2012	422	17	1y4y	3	1	Mestizo	1	Guayas	10	Guayaquil	yes	1	1	2	NO	Maculopapular	no	yes	no	no	no	no	no	2	N/A	N/A	No		discarded	0
2012	424	16	1y4y	3	1	Mestizo	1	Guayas	10	Guayaquil	yes	1	1	2	NO	Maculopapular	no	no	no	no	yes	no	no	2	N/A	N/A	No		discarded	0
2012	428	18	1y4y	3	1	Mestizo	1	Guayas	10	Guayaquil	yes	1	1	2	yes	Maculopapular	yes	yes	yes	no	no	yes	no	2	N/A	N/A	No		discarded	0
2012	429	18	1y4y	3	1	Mestizo	1	Guayas	10	Guayaquil	yes	1	1	2	yes	Maculopapular	yes	yes	yes	no	no	yes	no	2	N/A	N/A	No		discarded	0
2012	430	19	1y4y	3	2	Mestizo	1	Guayas	10	Guayaquil	yes	1	1	2	yes	Maculopapular	no	yes	yes	no	yes	yes	no	2	N/A	N/A	No		discarded	0
2012	431	19	1y4y	3	2	Mestizo	1	Guayas	10	Guayaquil	yes	1	1	2	yes	Maculopapular	no	no	yes	no	no	no	no	2	N/A	N/A	No		discarded	0
2012	434	20	1y4y	3	1	Mestizo	1	Guayas	10	Guayaquil	yes	1	1	2	NO	Maculopapular	no	no	yes	no	no	no	no	2	N/A	N/A	No		discarded	0
2012	436	20	1y4y	3	1	Mestizo	1	Guayas	10	Guayaquil	yes	1	1	2	yes	Maculopapular	no	no	no	no	yes	no	no	2	N/A	N/A	No		discarded	0
2011	440	4	1y4y	3	2	Indígena	2	Chimborazo	5	Riobamba	yes	1	1	2	NO	Maculopapular	yes	yes	yes	no	yes	no	no	2	N/A	N/A	No		discarded	0
2011	441	4	1y4y	3	2	Mestizo	1	Chimborazo	5	Riobamba	yes	1	1	2	NO	Maculopapular	no	no	no	no	no	no	no	2	N/A	N/A	No		discarded	0
2012	447	22	1y4y	3	2	Mestizo	1	Guayas	10	Guayaquil	yes	1	1	2	yes	Maculopapular	yes	no	yes	no	yes	no	no	2	N/A	N/A	No		discarded	0
2012	448	21	1y4y	3	1	Mestizo	1	Guayas	10	Guayaquil	yes	1	1	2	yes	Maculopapular	no	yes	yes	no	no	no	no	2	N/A	N/A	No		discarded	0
2012	453	22	1y4y	3	1	Mestizo	1	Guayas	10	Guayaquil	yes	1	1	2	yes	Maculopapular	no	no	no	no	no	no	no	2	N/A	N/A	No		discarded	0
2012	454	22	1y4y	3	2	Mestizo	1	Guayas	10	Guayaquil	yes	1	1	2	yes	Maculopapular	no	yes	yes	no	no	no	no	2	N/A	N/A	No		discarded	0
2011	460	30	1y4y	3	1	Mestizo	1	Chimborazo	5	Riobamba	yes	1	1	2	NO	Maculopapular	no	no	yes	no	no	no	no	2	N/A	N/A	No		discarded	0
2012	462	25	1y4y	3	1	Mestizo	1	Guayas	10	Guayaquil	yes	1	1	2	yes	Maculopapular	no	yes	no	no	yes	no	no	2	N/A	N/A	No		discarded	0
2011	467	36	1y4y	3	2	Mestizo	1	Chimborazo	5	Guano	yes	1	1	2	NO	Maculopapular	yes	no	yes	no	no	no	no	2	N/A	N/A	No		discarded	0
2012	469	27	1y4y	3	1	Mestizo	1	Guayas	10	Guayaquil	yes	1	1	2	yes	other	no	yes	yes	no	no	no	no	2	N/A	N/A	No		discarded	0
2012	476	28	1y4y	3	2	Mestizo	1	Guayas	10	Guayaquil	yes	1	1	2	yes	Maculopapular	no	no	no	no	no	no	no	2	N/A	N/A	No		discarded	0
2012	478	27	1y4y	3	1	Mestizo	1	Guayas	10	Guayaquil	yes	1	1	2	NO	Maculopapular	no	yes	no	no	no	no	no	2	N/A	N/A	No		discarded	0
2011	479	39	1y4y	3	2	Mestizo	1	Chimborazo	5	Guano	yes	1	1	2	yes	Maculopapular	yes	no	yes	no	no	no	no	2	N/A	N/A	No		discarded	0
2011	480	39	1y4y	3	1	Mestizo	1	Chimborazo	5	Riobamba	yes	1	1	2	NO	Maculopapular	no	no	no	no	no	no	no	2	N/A	N/A	No		discarded	0
2011	490	40	1y4y	3	1	Indígena	2	Chimborazo	5	Riobamba	yes	1	1	2	NO	Maculopapular	yes	no	no	yes	yes	yes	no	2	N/A	N/A	No		discarded	0
2011	493	40	1y4y	3	1	Mestizo	1	Chimborazo	5	Riobamba	yes	1	1	2	yes	Maculopapular	no	no	no	no	yes	no	no	2	N/A	N/A	No		discarded	0
2012	511	21	1y4y	3	2	Mestizo	1	IMBABURA	11	OTAVALO	yes	1	1	2	yes	Maculopapular	no	no	no	no	no	no	no	2	N/A	N/A	No		discarded	0
2012	512	21	1y4y	3	2	Mestizo	1	IMBABURA	11	OTAVALO	yes	1	1	2	yes	Maculopapular	no	no	yes	no	no	no	no	2	N/A	N/A	No		discarded	0
2011	514	42	1y4y	3	2	Mestizo	1	Chimborazo	5	Riobamba	yes	1	1	2	yes	Maculopapular	yes	yes	no	no	no	no	no	2	N/A	N/A	No		discarded	0
2012	520	4	1y4y	3	2	Mestizo	1	LOJA	12	LOJA	yes	1	1	2	yes	Maculopapular	no	yes	no	no	yes	no	no	2	N/A	N/A	No		discarded	0
2011	529	43	1y4y	3	1	Mestizo	1	Chimborazo	5	Riobamba	yes	1	1	2	NO	Maculopapular	no	no	yes	no	no	no	no	2	N/A	N/A	No		discarded	0
2011	531	43	1y4y	3	1	Mestizo	1	Chimborazo	5	Riobamba	yes	1	1	2	NO	Maculopapular	no	no	no	no	no	no	no	2	N/A	N/A	No		discarded	0
2011	532	43	1y4y	3	1	Mestizo	1	Chimborazo	5	Riobamba	yes	1	1	2	NO	Maculopapular	no	no	yes	no	no	no	no	2	N/A	N/A	No		discarded	0
2011	534	44	1y4y	3	2	Mestizo	1	Chimborazo	5	Riobamba	yes	1	1	2	yes	Maculopapular	no	no	no	no	no	no	no	2	N/A	N/A	No		discarded	0
2012	536	16	1y4y	3	2	Mestizo	1	LOJA	12	LOJA	yes	1	1	2	yes	Maculopapular	yes	no	no	no	no	no	no	2	N/A	N/A	No		discarded	0
2012	543	18	1y4y	3	2	Mestizo	1	LOJA	12	LOJA	yes	1	1	2	yes	Maculopapular	no	yes	no	no	yes	no	no	2	N/A	N/A	No		discarded	0
2011	545	46	1y4y	3	1	Mestizo	1	Chimborazo	5	Riobamba	yes	1	1	2	yes	Maculopapular	no	no	yes	no	no	no	no	2	N/A	N/A	No		discarded	0
2011	551	47	1y4y	3	1	Mestizo	1	Chimborazo	5	Riobamba	yes	1	1	2	NO	Maculopapular	no	no	no	no	no	no	no	2	N/A	N/A	No		discarded	0
2012	551	21	1y4y	3	1	Indígena	2	LOJA	12	LOJA	yes	1	1	2	yes	Maculopapular	no	yes	yes	no	no	yes	no	2	N/A	N/A	No		discarded	0
2012	554	22	1y4y	3	2	Mestizo	1	LOJA	12	LOJA	yes	1	1	2	yes	Maculopapular	no	no	yes	no	no	yes	no	2	N/A	N/A	No		discarded	0
2011	562	49	1y4y	3	2	Indígena	2	Chimborazo	5	Riobamba	yes	1	1	2	yes	Maculopapular	no	yes	yes	no	no	no	no	2	N/A	N/A	No		discarded	0
2012	564	29	1y4y	3	1	Mestizo	1	LOJA	12	LOJA	yes	1	1	2	yes	Maculopapular	no	no	no	no	no	no	no	2	N/A	N/A	No		discarded	0
2011	568	17	1y4y	3	2	Indígena	2	Esmeraldas	9	Rioverde	yes	1	1	2	NO	Maculopapular	yes	no	no	no	yes	no	no	2	N/A	N/A	No		discarded	0
2011	574	40	1y4y	3	2	Mestizo	1	Esmeraldas	9	Esmeraldas	yes	1	1	2	NO	Maculopapular	no	no	no	no	no	no	no	2	N/A	N/A	No		discarded	0
2011	577	41	1y4y	3	2	Mestizo	1	Esmeraldas	9	Eloy Alfaro	yes	1	1	2	NO	Maculopapular	no	no	no	no	no	no	no	2	N/A	N/A	No		discarded	0
2011	581	42	1y4y	3	1	Mestizo	1	Esmeraldas	9	Quinindé	yes	1	1	2	yes	Maculopapular	yes	no	no	no	no	no	no	2	N/A	N/A	No		discarded	0
2012	594	2	1y4y	3	1	Indígena	2	MANABI	14	MONTECRISTI	yes	1	1	2	yes	Maculopapular	yes	yes	yes	no	no	no	no	2	N/A	N/A	No		discarded	0
2011	596	43	1y4y	3	2	Mestizo	1	Esmeraldas	9	Quinindé	yes	1	1	2	yes	Maculopapular	no	no	no	no	no	no	no	2	N/A	N/A	No		discarded	0
2012	596	3	1y4y	3	1	Mestizo	1	MANABI	14	PICHINCHA	yes	1	1	2	yes	Maculopapular	no	no	yes	no	no	no	no	2	N/A	N/A	No		discarded	0
2011	606	46	1y4y	3	2	Mestizo	1	Esmeraldas	9	Esmeraldas	yes	1	1	2	yes	Maculopapular	no	no	no	yes	no	yes	no	2	N/A	N/A	No		discarded	0
2012	608	9	1y4y	3	2	Mestizo	1	MANABI	14	PORTOVIEJO	yes	1	1	2	yes	Maculopapular	no	no	no	no	no	missing data	no	2	N/A	N/A	No		discarded	0
2011	610	47	1y4y	3	2	Mestizo	1	Esmeraldas	9	Esmeraldas	yes	1	1	2	yes	other	yes	yes	yes	no	yes	no	no	2	N/A	N/A	No		discarded	0
2011	612	47	1y4y	3	2	Mestizo	1	ESMERALDAS	9	ESMERALDAS	yes	1	1	2	yes	other	no	yes	yes	no	yes	no	no	2	N/A	N/A	No		discarded	0
2011	614	47	1y4y	3	2	Afroecu	3	Esmeraldas	9	Esmeraldas	yes	1	1	2	yes	other	no	no	no	no	no	no	no	2	N/A	N/A	No		discarded	0
2011	616	1	1y4y	3	1	Mestizo	1	Pichincha	19	Quito	yes	1	1	2	NO	Maculopapular	no	no	yes	no	no	no	no	2	N/A	N/A	No		discarded	0
2011	618	1	1y4y	3	1	Indígena	2	Pichincha	19	Quito	yes	1	1	2	NO	other	yes	no	no	no	yes	yes	no	2	N/A	N/A	No		discarded	0
2012	619	10	1y4y	3	1	Mestizo	1	MANABI	14	PORTOVIEJO	yes	1	1	2	yes	Maculopapular	no	no	no	no	yes	yes	no	2	N/A	N/A	No		discarded	0
2011	623	6	1y4y	3	1	Mestizo	1	Pichincha	19	Quito	yes	1	1	2	yes	Maculopapular	no	no	no	no	no	no	no	2	N/A	N/A	No		discarded	0
2012	630	10	1y4y	3	2	Mestizo	1	MANABI	14	PORTOVIEJO	yes	1	1	2	yes	Maculopapular	yes	yes	yes	no	no	no	no	2	N/A	N/A	No		discarded	0
2011	631	10	1y4y	3	1	Mestizo	1	Pichincha	19	cayambe	yes	1	1	2	NO	Maculopapular	yes	yes	no	no	no	no	no	2	N/A	N/A	No		discarded	0
2012	634	11	1y4y	3	2	Mestizo	1	MANABI	14	BOLIVAR	yes	1	1	2	NO	Maculopapular	no	yes	yes	no	no	no	no	2	N/A	N/A	No		discarded	0
2012	635	11	1y4y	3	1	Mestizo	1	MANABI	14	SANTA ANA	yes	1	1	2	yes	Maculopapular	no	no	yes	no	yes	yes	no	2	N/A	N/A	No		discarded	0
2012	636	11	1y4y	3	2	Mestizo	1	MANABI	14	SANTA ANA	yes	1	1	2	yes	Maculopapular	no	no	yes	no	no	yes	no	2	N/A	N/A	No		discarded	0
2012	638	11	1y4y	3	2	Mestizo	1	MANABI	14	SANTA ANA	yes	1	1	2	yes	Maculopapular	no	no	yes	no	yes	yes	no	2	N/A	N/A	No		discarded	0
2012	644	12	1y4y	3	2	Mestizo	1	MANABI	14	JIPIJAPA	yes	1	1	2	yes	Maculopapular	no	yes	yes	no	no	no	no	2	N/A	N/A	No		discarded	0
2012	645	11	1y4y	3	2	Mestizo	1	MANABI	14	EL CARMEN	yes	1	1	2	yes	Maculopapular	no	no	no	no	no	no	no	2	N/A	N/A	No		discarded	0
2012	655	13	1y4y	3	2	Mestizo	1	MANABI	14	JIPIJAPA	yes	1	1	2	yes	Maculopapular	no	no	no	no	no	no	no	2	N/A	N/A	No		discarded	0
2011	657	18	1y4y	3	2	Indígena	2	Pichincha	19	Quito	yes	1	1	2	yes	Maculopapular	no	no	no	no	no	no	no	2	N/A	N/A	No		discarded	0
2011	659	18	1y4y	3	1	Indígena	2	Pichincha	19	Mejía	yes	1	1	2	NO	Maculopapular	no	no	no	no	yes	no	no	2	N/A	N/A	No		discarded	0
2012	660	12	1y4y	3	2	Mestizo	1	MANABI	14	PORTOVIEJO	yes	1	1	2	yes	Maculopapular	no	no	yes	no	no	no	no	2	N/A	N/A	No		discarded	0
2011	660	18	1y4y	3	1	Mestizo	1	Pichincha	19	Quito	yes	1	1	2	NO	Maculopapular	no	no	no	no	no	no	no	2	N/A	N/A	No		discarded	0
2012	666	13	1y4y	3	1	Mestizo	1	MANABI	14	SUCRE	yes	1	1	2	yes	Maculopapular	no	no	no	no	yes	no	no	2	N/A	N/A	No		discarded	0
2011	667	20	1y4y	3	2	Indígena	2	Pichincha	19	Quito	yes	1	1	2	NO	Maculopapular	no	yes	yes	no	yes	no	no	2	N/A	N/A	No		discarded	0
2011	670	21	1y4y	3	1	Mestizo	1	Pichincha	19	Quito	yes	1	1	2	NO	Maculopapular	no	no	no	no	yes	no	no	2	N/A	N/A	No		discarded	0
2011	672	21	1y4y	3	2	Mestizo	1	Pichincha	19	cayambe	yes	1	1	2	NO	Maculopapular	no	yes	no	no	no	no	no	2	N/A	N/A	No		discarded	0
2012	678	14	1y4y	3	1	Mestizo	1	MANABI	14	MANTA	yes	1	1	2	yes	Maculopapular	yes	yes	no	no	yes	yes	no	2	N/A	N/A	No		discarded	0
2012	682	14	1y4y	3	1	Mestizo	1	MANABI	14	PORTOVIEJO	yes	1	1	2	NO	Maculopapular	no	yes	no	no	missing data	missing data	no	2	N/A	N/A	No		discarded	0
2012	683	15	1y4y	3	1	Mestizo	1	MANABI	14	PORTOVIEJO	yes	1	1	2	yes	Maculopapular	no	no	no	no	no	no	no	2	N/A	N/A	No		discarded	0
2011	683	25	1y4y	3	1	Mestizo	1	Pichincha	19	Quito	yes	1	1	2	NO	Maculopapular	yes	no	no	no	no	yes	no	2	N/A	N/A	No		discarded	0
2011	689	26	1y4y	3	1	Mestizo	1	Pichincha	19	Quito	yes	1	1	2	NO	Maculopapular	no	no	no	no	yes	yes	no	2	N/A	N/A	No		discarded	0
2012	692	15	1y4y	3	2	Mestizo	1	MANABI	14	PORTOVIEJO	yes	1	1	2	yes	Maculopapular	no	no	no	no	no	no	no	2	N/A	N/A	No		discarded	0
2012	695	15	1y4y	3	1	Mestizo	1	MANABI	14	PORTOVIEJO	yes	1	1	2	NO	Maculopapular	no	no	no	yes	no	no	no	2	N/A	N/A	No		discarded	0
2011	695	28	1y4y	3	2	Mestizo	1	Pichincha	19	Quito	yes	1	1	2	yes	Maculopapular	no	no	yes	no	yes	no	no	2	N/A	N/A	No		discarded	0
2011	696	28	1y4y	3	1	Indígena	2	Pichincha	19	Quito	yes	1	1	2	yes	Maculopapular	no	yes	no	no	no	no	no	2	N/A	N/A	No		discarded	0
2012	700	15	1y4y	3	1	Mestizo	1	MANABI	14	MANTA	yes	1	1	2	yes	Maculopapular	no	no	no	no	no	yes	no	2	N/A	N/A	No		discarded	0
2011	700	30	1y4y	3	1	Indígena	2	Pichincha	19	Quito	yes	1	1	2	NO	other	yes	yes	yes	yes	no	yes	no	2	N/A	N/A	No		discarded	0
2012	701	16	1y4y	3	2	Mestizo	1	MANABI	14	MANTA	yes	1	1	2	NO	Maculopapular	no	no	yes	no	no	no	no	2	N/A	N/A	No		discarded	0
2012	705	12	1y4y	3	2	Mestizo	1	MANABI	14	JIPIJAPA	yes	1	1	2	yes	Maculopapular	yes	no	no	no	no	no	no	2	N/A	N/A	No		discarded	0
2011	712	36	1y4y	3	2	Mestizo	1	Pichincha	19	Rumiñahui	yes	1	1	2	yes	Maculopapular	no	no	yes	no	no	no	no	2	N/A	N/A	No		discarded	0
2011	714	36	1y4y	3	1	Indígena	2	Pichincha	19	Mejía	yes	1	1	2	NO	Maculopapular	yes	no	no	no	no	no	no	2	N/A	N/A	No		discarded	0
2011	716	38	1y4y	3	2	Mestizo	1	Pichincha	19	Quito	yes	1	1	2	NO	Maculopapular	no	no	yes	no	yes	no	no	2	N/A	N/A	No		discarded	0
2012	719	18	1y4y	3	1	Mestizo	1	MANABI	14	MANTA	yes	1	1	2	yes	Maculopapular	no	yes	no	no	yes	no	no	2	N/A	N/A	No		discarded	0
2011	720	38	1y4y	3	1	Indígena	2	Pichincha	19	Quito	yes	1	1	2	yes	Maculopapular	no	no	yes	no	no	no	no	2	N/A	N/A	No		discarded	0
2011	721	38	1y4y	3	1	Mestizo	1	Pichincha	19	Quito	yes	1	1	2	NO	Maculopapular	no	yes	yes	no	yes	yes	no	2	N/A	N/A	No		discarded	0
2011	723	38	1y4y	3	1	Mestizo	1	Pichincha	19	Quito	yes	1	1	2	NO	Maculopapular	no	yes	yes	no	no	no	no	2	N/A	N/A	No		discarded	0
2011	727	39	1y4y	3	1	Mestizo	1	Pichincha	19	Quito	yes	1	1	2	yes	Maculopapular	no	yes	yes	no	no	no	no	2	N/A	N/A	No		discarded	0
2011	728	39	1y4y	3	1	Mestizo	1	Pichincha	19	Quito	yes	1	1	2	NO	Maculopapular	yes	yes	yes	no	yes	no	no	2	N/A	N/A	No		discarded	0
2011	731	39	1y4y	3	1	Mestizo	1	Pichincha	19	Quito	yes	1	1	2	NO	Maculopapular	yes	no	no	no	no	yes	no	2	N/A	N/A	No		discarded	0
2011	732	39	1y4y	3	2	Mestizo	1	Pichincha	19	Quito	yes	1	1	2	NO	Maculopapular	no	yes	no	no	no	no	no	2	N/A	N/A	No		discarded	0
2012	740	19	1y4y	3	1	Mestizo	1	MANABI	14	PORTOVIEJO	yes	1	1	2	yes	Maculopapular	no	no	no	no	no	no	no	2	N/A	N/A	No		discarded	0
2012	742	19	1y4y	3	1	Mestizo	1	MANABI	14	PORTOVIEJO	yes	1	1	2	yes	Maculopapular	no	no	yes	no	no	no	no	2	N/A	N/A	No		discarded	0
2012	746	20	1y4y	3	1	Mestizo	1	MANABI	14	ROCAFUERTE	yes	1	1	2	yes	Maculopapular	missing data	missing data	missing data	missing data	missing data	missing data	no	2	N/A	N/A	No		discarded	0
2011	747	40	1y4y	3	2	Mestizo	1	Pichincha	19	Quito	yes	1	1	2	NO	Maculopapular	no	no	no	no	no	no	no	2	N/A	N/A	No		discarded	0
2012	752	20	1y4y	3	1	Mestizo	1	MANABI	14	PORTOVIEJO	yes	1	1	2	yes	Maculopapular	no	yes	yes	no	no	no	no	2	N/A	N/A	No		discarded	0
2012	753	20	1y4y	3	1	Mestizo	1	MANABI	14	MANTA	yes	1	1	2	yes	Maculopapular	no	yes	yes	no	yes	no	no	2	N/A	N/A	No		discarded	0
2012	755	21	1y4y	3	1	Mestizo	1	MANABI	14	PORTOVIEJO	yes	1	1	2	yes	Maculopapular	no	no	no	no	no	no	no	2	N/A	N/A	No		discarded	0
2011	765	40	1y4y	3	1	Mestizo	1	Pichincha	19	cayambe	yes	1	1	2	yes	Maculopapular	yes	no	yes	no	no	yes	no	2	N/A	N/A	No		discarded	0
2011	778	41	1y4y	3	1	Mestizo	1	Pichincha	19	Quito	yes	1	1	2	NO	Maculopapular	no	yes	yes	no	yes	no	no	2	N/A	N/A	No		discarded	0
2012	783	24	1y4y	3	2	Mestizo	1	MANABI	14	MANTA	yes	1	1	2	yes	Maculopapular	no	no	no	no	no	no	no	2	N/A	N/A	No		discarded	0
2011	783	41	1y4y	3	1	Indígena	2	Pichincha	19	Pedro Moncayo	yes	1	1	2	NO	Maculopapular	no	no	no	no	no	yes	no	2	N/A	N/A	No		discarded	0
2011	784	41	1y4y	3	1	Mestizo	1	Pichincha	19	Mejía	yes	1	1	2	NO	Maculopapular	no	yes	no	no	no	no	no	2	N/A	N/A	No		discarded	0
2011	789	41	1y4y	3	1	Mestizo	1	Pichincha	19	Quito	yes	1	1	2	NO	Maculopapular	no	yes	yes	no	no	no	no	2	N/A	N/A	No		discarded	0
2012	795	22	1y4y	3	2	Mestizo	1	MANABI	14	PORTOVIEJO	yes	1	1	2	yes	Maculopapular	no	no	yes	no	no	no	no	2	N/A	N/A	No		discarded	0
2011	798	41	1y4y	3	2	Mestizo	1	Pichincha	19	Quito	yes	1	1	2	yes	Maculopapular	no	yes	yes	no	no	no	no	2	N/A	N/A	No		discarded	0
2011	800	41	1y4y	3	1	Indígena	2	Pichincha	19	Quito	yes	1	1	2	yes	Maculopapular	yes	no	yes	no	no	no	no	2	N/A	N/A	No		discarded	0
2011	807	41	1y4y	3	1	Mestizo	1	Pichincha	19	Mejía	yes	1	1	2	yes	Maculopapular	no	yes	no	no	no	no	no	2	N/A	N/A	No		discarded	0
2012	808	28	1y4y	3	1	Mestizo	1	MANABI	14	SAN VICENTE	yes	1	1	2	NO	Maculopapular	no	no	yes	no	no	no	no	2	N/A	N/A	No		discarded	0
2012	818	5	1y4y	3	2	Indígena	2	Morona Santiago	15	Taisha	yes	1	1	2	NO	Maculopapular	no	yes	yes	no	no	no	no	2	N/A	N/A	No		discarded	0
2011	822	42	1y4y	3	1	Mestizo	1	Pichincha	19	Quito	yes	1	1	2	NO	Maculopapular	no	no	yes	no	no	no	no	2	N/A	N/A	No		discarded	0
2011	843	42	1y4y	3	2	Mestizo	1	Pichincha	19	Quito	yes	1	1	2	yes	Maculopapular	yes	yes	yes	no	yes	no	no	2	N/A	N/A	No		discarded	0
2011	851	42	1y4y	3	2	Mestizo	1	Pichincha	19	Quito	yes	1	1	2	NO	Maculopapular	no	no	yes	no	no	no	no	2	N/A	N/A	No		discarded	0
2012	852	13	1y4y	3	2	Mestizo	1	Morona Santiago	15	Morona	yes	1	1	2	NO	Maculopapular	no	yes	yes	no	no	no	no	2	N/A	N/A	No		discarded	0
2012	853	13	1y4y	3	2	Indígena	2	Morona Santiago	15	Morona	yes	1	1	2	yes	Maculopapular	yes	yes	yes	no	no	no	no	2	N/A	N/A	No		discarded	0
2011	853	42	1y4y	3	2	Mestizo	1	Pichincha	19	Quito	yes	1	1	2	NO	Maculopapular	yes	yes	yes	no	no	no	no	2	N/A	N/A	No		discarded	0
2011	864	43	1y4y	3	1	Mestizo	1	Pichincha	19	Quito	yes	1	1	2	yes	Maculopapular	no	yes	yes	no	no	no	no	2	N/A	N/A	No		discarded	0
2011	865	43	1y4y	3	1	Indígena	2	Pichincha	19	Quito	yes	1	1	2	yes	Maculopapular	no	no	yes	no	no	no	no	2	N/A	N/A	No		discarded	0
2012	872	18	1y4y	3	2	Indígena	2	Morona Santiago	15	Morona	yes	1	1	2	yes	Maculopapular	yes	yes	no	no	no	no	no	2	N/A	N/A	No		discarded	0
2012	891	24	1y4y	3	2	Mestizo	1	Morona Santiago	15	Sucúa	yes	1	1	2	yes	Maculopapular	no	no	yes	no	no	no	no	2	N/A	N/A	No		discarded	0
2011	893	40	1y4y	3	1	Mestizo	1	Pichincha	19	Rumiñahui	yes	1	1	2	yes	Maculopapular	yes	no	yes	no	yes	yes	no	2	N/A	N/A	No		discarded	0
2011	901	41	1y4y	3	2	Mestizo	1	Esmeraldas	9	Concordia	yes	1	1	2	NO	Maculopapular	no	no	no	no	yes	no	no	2	N/A	N/A	No		discarded	0
2011	916	41	1y4y	3	1	Mestizo	1	Pichincha	19	Quito	yes	1	1	2	NO	Maculopapular	no	no	no	no	no	no	no	2	N/A	N/A	No		discarded	0
2012	926	1	1y4y	3	1	Mestizo	1	Pichincha	19	Quito	yes	1	1	2	yes	Maculopapular	no	no	no	no	no	no	no	2	N/A	N/A	No		discarded	0
2011	928	45	1y4y	3	2	Mestizo	1	Pichincha	19	Quito	yes	1	1	2	yes	Maculopapular	no	no	yes	no	no	no	no	2	N/A	N/A	No		discarded	0
2012	931	3	1y4y	3	2	Mestizo	1	Pichincha	19	Rumiñahui	yes	1	1	2	yes	Maculopapular	no	no	no	no	no	yes	no	2	N/A	N/A	No		discarded	0
2012	934	2	1y4y	3	2	Mestizo	1	Pichincha	19	Quito	yes	1	1	2	yes	Maculopapular	no	yes	yes	no	yes	no	no	2	N/A	N/A	No		discarded	0
2011	935	41	1y4y	3	1	Mestizo	1	Pichincha	19	Rumiñahui	yes	1	1	2	yes	Maculopapular	yes	yes	no	no	yes	yes	no	2	N/A	N/A	No		discarded	0
2012	937	5	1y4y	3	2	Mestizo	1	Pichincha	19	Quito	yes	1	1	2	yes	Maculopapular	yes	yes	no	no	no	yes	no	2	N/A	N/A	No		discarded	0
2011	940	45	1y4y	3	1	Mestizo	1	Pichincha	19	Quito	yes	1	1	2	yes	Maculopapular	yes	yes	yes	no	no	no	no	2	N/A	N/A	No		discarded	0
2011	944	46	1y4y	3	1	Mestizo	1	Pichincha	19	Quito	yes	1	1	2	yes	Maculopapular	yes	yes	yes	no	yes	yes	no	2	N/A	N/A	No		discarded	0
2012	947	6	1y4y	3	1	Mestizo	1	Pichincha	19	Quito	yes	1	1	2	yes	Maculopapular	yes	yes	yes	no	no	no	no	2	N/A	N/A	No		discarded	0
2011	949	46	1y4y	3	2	Mestizo	1	Pichincha	19	Quito	yes	1	1	2	yes	Maculopapular	no	no	yes	yes	yes	no	no	2	N/A	N/A	No		discarded	0
2012	951	7	1y4y	3	1	Mestizo	1	Pichincha	19	Mejía	yes	1	1	2	yes	Maculopapular	no	no	no	no	yes	no	no	2	N/A	N/A	No		discarded	0
2011	962	47	1y4y	3	2	Mestizo	1	Pichincha	19	Quito	yes	1	1	2	yes	Maculopapular	yes	yes	yes	no	no	no	no	2	N/A	N/A	No		discarded	0
2011	963	47	1y4y	3	1	Mestizo	1	Pichincha	19	Quito	yes	1	1	2	yes	Maculopapular	yes	yes	no	no	no	no	no	2	N/A	N/A	No		discarded	0
2012	963	9	1y4y	3	2	Mestizo	1	Pichincha	19	Quito	yes	1	1	2	yes	Maculopapular	no	yes	yes	no	no	no	no	2	N/A	N/A	No		discarded	0
2012	966	8	1y4y	3	1	Mestizo	1	Pichincha	19	Quito	yes	1	1	2	yes	Maculopapular	no	yes	yes	no	no	no	no	2	N/A	N/A	No		discarded	0
2012	972	8	1y4y	3	1	Mestizo	1	Pichincha	19	Mejía	yes	1	1	2	yes	Maculopapular	yes	yes	no	no	yes	no	no	2	N/A	N/A	No		discarded	0
2012	975	8	1y4y	3	2	Mestizo	1	Pichincha	19	Quito	yes	1	1	2	yes	Maculopapular	yes	yes	yes	no	yes	no	no	2	N/A	N/A	No		discarded	0
2012	979	5	1y4y	3	1	Indígena	2	Pichincha	19	Quito	yes	1	1	2	NO	Maculopapular	yes	no	yes	no	no	no	no	2	N/A	N/A	No		discarded	0
2011	1004	42	1y4y	3	2	Mestizo	1	Pichincha	19	Quito	yes	1	1	2	NO	Maculopapular	yes	no	yes	no	no	no	no	2	N/A	N/A	No		discarded	0
2011	1008	42	1y4y	3	2	Indígena	2	Pichincha	19	Pedro Moncayo	yes	1	1	2	NO	Maculopapular	no	no	no	no	no	no	no	2	N/A	N/A	No		discarded	0
2011	1016	51	1y4y	3	2	Mestizo	1	Pichincha	19	Mejía	yes	1	1	2	yes	Maculopapular	yes	yes	yes	no	no	no	no	2	N/A	N/A	No		discarded	0
2011	1018	51	1y4y	3	1	Mestizo	1	Pichincha	19	Quito	yes	1	1	2	yes	Maculopapular	no	no	yes	no	no	no	no	2	N/A	N/A	No		discarded	0
2012	1019	8	1y4y	3	2	Mestizo	1	Pichincha	19	Quito	yes	1	1	2	yes	Maculopapular	no	no	no	no	no	no	no	2	N/A	N/A	No		discarded	0
2011	1023	51	1y4y	3	2	Mestizo	1	Pichincha	19	Mejía	yes	1	1	2	NO	Maculopapular	no	yes	yes	yes	no	no	no	2	N/A	N/A	No		discarded	0
2011	1031	41	1y4y	3	1	Mestizo	1	Pichincha	19	Quito	yes	1	1	2	yes	Maculopapular	no	yes	no	no	no	no	no	2	N/A	N/A	No		discarded	0
2011	1037	39	1y4y	3	1	Mestizo	1	Pastaza	18	Pastaza	yes	1	1	2	NO	Maculopapular	no	yes	yes	yes	yes	no	no	2	N/A	N/A	No		discarded	0
2012	1037	13	1y4y	3	1	Mestizo	1	Pichincha	19	Quito	yes	1	1	2	yes	Maculopapular	no	yes	yes	no	no	yes	no	2	N/A	N/A	No		discarded	0
2011	1040	42	1y4y	3	2	Indígena	2	Pastaza	18	Pastaza	yes	1	1	2	yes	Maculopapular	no	yes	no	no	no	no	no	2	N/A	N/A	No		discarded	0
2012	1040	13	1y4y	3	1	Mestizo	1	Pichincha	19	Quito	yes	1	1	2	yes	Maculopapular	no	no	no	no	no	no	no	2	N/A	N/A	No		discarded	0
2011	1045	48	1y4y	3	2	Indígena	2	Pastaza	18	Pastaza	yes	1	1	2	NO	Maculopapular	no	yes	yes	no	no	no	no	2	N/A	N/A	No		discarded	0
2012	1045	14	1y4y	3	2	Mestizo	1	Pichincha	19	Quito	yes	1	1	2	yes	Maculopapular	no	no	yes	no	no	no	no	2	N/A	N/A	No		discarded	0
2012	1050	12	1y4y	3	2	Indígena	2	Pichincha	19	Quito	yes	1	1	2	yes	Maculopapular	no	no	yes	no	yes	no	no	2	N/A	N/A	No		discarded	0
2012	1052	14	1y4y	3	1	Mestizo	1	Pichincha	19	Quito	yes	1	1	2	yes	Maculopapular	yes	no	yes	no	yes	no	no	2	N/A	N/A	No		discarded	0
2012	1064	15	1y4y	3	1	Mestizo	1	Pichincha	19	Quito	yes	1	1	2	NO	Maculopapular	no	yes	yes	no	no	no	no	2	N/A	N/A	No		discarded	0
2012	1069	16	1y4y	3	1	Mestizo	1	Pichincha	19	Quito	yes	1	1	2	NO	Maculopapular	no	yes	yes	no	yes	no	no	2	N/A	N/A	No		discarded	0
2012	1076	16	1y4y	3	2	Mestizo	1	Pichincha	19	Quito	yes	1	1	2	yes	Maculopapular	no	no	no	no	no	no	no	2	N/A	N/A	No		discarded	0
2012	1084	17	1y4y	3	2	Mestizo	1	Pichincha	19	Quito	yes	1	1	2	yes	missing data	yes	yes	yes	no	yes	yes	no	2	N/A	N/A	No		discarded	0
2011	1091	41	1y4y	3	1	Mestizo	1	Napo	16	Archidona	yes	1	1	2	yes	Maculopapular	no	yes	yes	no	yes	no	no	2	N/A	N/A	No		discarded	0
2011	1092	41	1y4y	3	2	Indígena	2	Napo	16	El Chaco	yes	1	1	2	NO	Maculopapular	yes	yes	no	yes	yes	no	no	2	N/A	N/A	No		discarded	0
2012	1092	19	1y4y	3	1	Mestizo	1	Pichincha	19	Quito	yes	1	1	2	yes	Maculopapular	no	yes	yes	no	no	no	no	2	N/A	N/A	No		discarded	0
2011	1093	41	1y4y	3	2	Indígena	2	Napo	16	El Chaco	yes	1	1	2	NO	Maculopapular	yes	yes	yes	no	no	no	no	2	N/A	N/A	No		discarded	0
2012	1103	21	1y4y	3	2	Mestizo	1	Pichincha	19	Quito	yes	1	1	2	yes	Maculopapular	no	yes	yes	no	no	no	no	2	N/A	N/A	No		discarded	0
2012	1119	21	1y4y	3	2	Mestizo	1	Pichincha	19	Pedro Moncayo	yes	1	1	2	yes	Maculopapular	no	no	no	no	no	no	no	2	N/A	N/A	No		discarded	0
2012	1128	25	1y4y	3	1	Mestizo	1	Pichincha	19	Quito	yes	1	1	2	yes	Maculopapular	yes	no	no	no	yes	yes	no	2	N/A	N/A	No		discarded	0
2012	1137	26	1y4y	3	1	Mestizo	1	Pichincha	19	Quito	yes	1	1	2	NO	Maculopapular	no	no	yes	no	no	no	no	2	N/A	N/A	No		discarded	0
2012	1139	26	1y4y	3	1	Indígena	2	Pichincha	19	cayambe	yes	1	1	2	yes	Maculopapular	no	no	yes	no	yes	yes	no	2	N/A	N/A	No		discarded	0
2012	1144	26	1y4y	3	1	Mestizo	1	Pichincha	19	Quito	yes	1	1	2	yes	Maculopapular	no	yes	yes	no	no	no	no	2	N/A	N/A	No		discarded	0
2012	1150	27	1y4y	3	1	Mestizo	1	Pichincha	19	Quito	yes	1	1	2	yes	Maculopapular	no	no	no	no	no	no	no	2	N/A	N/A	No		discarded	0
2012	1152	27	1y4y	3	2	Mestizo	1	Pichincha	19	Quito	yes	1	1	2	yes	Maculopapular	no	yes	no	no	yes	no	no	2	N/A	N/A	No		discarded	0
2012	1159	29	1y4y	3	1	Mestizo	1	Pichincha	19	Quito	yes	1	1	2	yes	Maculopapular	yes	yes	no	no	yes	yes	no	2	N/A	N/A	No		discarded	0
2012	1161	29	1y4y	3	2	Mestizo	1	Pichincha	19	Quito	yes	1	1	2	yes	Maculopapular	no	no	no	no	no	no	no	2	N/A	N/A	No		discarded	0
2012	1163	29	1y4y	3	1	Mestizo	1	Pichincha	19	Quito	yes	1	1	2	yes	Maculopapular	no	no	no	no	no	no	no	2	N/A	N/A	No		discarded	0
2012	1167	30	1y4y	3	2	Mestizo	1	Pichincha	19	Quito	yes	1	1	2	yes	Maculopapular	no	no	no	no	no	no	no	2	N/A	N/A	No		discarded	0
2012	1233	21	1y4y	3	1	Mestizo	1	Tungurahua	23	Ambato	yes	1	1	2	yes	Maculopapular	no	no	no	no	no	no	no	2	N/A	N/A	No		discarded	0
2012	1243	26	1y4y	3	1	Mestizo	1	Tungurahua	23	Píllaro	yes	1	1	2	yes	Maculopapular	no	yes	no	no	no	yes	no	2	N/A	N/A	No		discarded	0
2012	1267	19	1y4y	3	2	Mestizo	1	SANTA ELENA	20	SANTA ELENA	yes	1	1	2	yes	Maculopapular	no	no	no	no	yes	no	no	2	N/A	N/A	No		discarded	0
2012	1270	20	1y4y	3	1	Mestizo	1	SANTA ELENA	20	LA LIBERTAD	yes	1	1	2	yes	other	yes	yes	no	no	yes	no	no	2	N/A	N/A	No		discarded	0
2012	1274	23	1y4y	3	2	Mestizo	1	SANTA ELENA	20	SALINAS	yes	1	1	2	NO	Maculopapular	no	yes	no	no	yes	no	no	2	N/A	N/A	No		discarded	0
2012	1284	1	1y4y	3	2	Mestizo	1	santo domingo	21	sto. domingo	yes	1	1	2	yes	Maculopapular	no	yes	yes	no	no	no	no	2	N/A	N/A	No		discarded	0
2012	1304	14	1y4y	3	2	Mestizo	1	santo domingo	21	sto. domingo	yes	1	1	2	yes	Maculopapular	no	no	no	no	no	no	no	2	N/A	N/A	No		discarded	0
2012	1323	10	1y4y	3	2	Mestizo	1	ZAMORA CHINCHIPE	24	Palanda	yes	1	1	2	yes	Maculopapular	no	no	yes	no	no	no	no	2	N/A	N/A	No		discarded	0
2011	1543	45	1y4y	3	2	Mestizo	1	Guayas	10	Guayaquil	yes	1	1	2	NO	Maculopapular	no	yes	no	no	no	no	no	2	N/A	N/A	No		discarded	0
2011	1692	2	1y4y	3	2	Mestizo	1	MANABI	14	TOSAGUA	yes	1	1	2	NO	Maculopapular	no	no	yes	no	no	missing data	no	2	N/A	N/A	No		discarded	0
2011	1694	2	1y4y	3	2	Mestizo	1	MANABI	14	JUNIN	yes	1	1	2	NO	Maculopapular	no	no	no	no	no	no	no	2	N/A	N/A	No		discarded	0
2011	1698	9	1y4y	3	2	Mestizo	1	MANABI	14	CHONE	yes	1	1	2	NO	Maculopapular	no	no	no	no	no	no	no	2	N/A	N/A	No		discarded	0
2011	1708	17	1y4y	3	2	Mestizo	1	MANABI	14	PAJAN	yes	1	1	2	yes	Maculopapular	no	yes	no	no	no	yes	no	2	N/A	N/A	No		discarded	0
2011	1722	24	1y4y	3	1	Mestizo	1	MANABI	14	BOLIVAR	yes	1	1	2	NO	Maculopapular	no	no	no	no	yes	yes	no	2	N/A	N/A	No		discarded	0
2011	1742	38	1y4y	3	2	Mestizo	1	MANABI	14	SUCRE	yes	1	1	2	yes	Maculopapular	no	yes	yes	no	yes	no	no	2	N/A	N/A	No		discarded	0
2011	1749	39	1y4y	3	2	Mestizo	1	MANABI	14	PORTOVIEJO	yes	1	1	2	NO	Maculopapular	no	no	no	yes	no	yes	no	2	N/A	N/A	No		discarded	0
2011	1757	40	1y4y	3	2	Mestizo	1	MANABI	14	MANTA	yes	1	1	2	yes	Maculopapular	no	yes	no	no	no	no	no	2	N/A	N/A	No		discarded	0
2011	1766	41	1y4y	3	2	Mestizo	1	MANABI	14	MONTECRISTI	yes	1	1	2	yes	Maculopapular	yes	no	yes	no	no	no	no	2	N/A	N/A	No		discarded	0
2011	1770	41	1y4y	3	1	Mestizo	1	MANABI	14	PEDERNALES	yes	1	1	2	NO	Maculopapular	missing data	no	yes	no	no	no	no	2	N/A	N/A	No		discarded	0
2011	1773	41	1y4y	3	1	Mestizo	1	MANABI	14	24 DE MAYO	yes	1	1	2	yes	Maculopapular	yes	no	yes	no	no	no	no	2	N/A	N/A	No		discarded	0
2011	1779	42	1y4y	3	2	Mestizo	1	MANABI	14	PEDERNALES	yes	1	1	2	NO	Maculopapular	missing data	no	no	no	yes	no	no	2	N/A	N/A	No		discarded	0
2011	1780	42	1y4y	3	1	Mestizo	1	MANABI	14	PAJAN	yes	1	1	2	NO	Maculopapular	no	no	no	no	yes	no	no	2	N/A	N/A	No		discarded	0
2011	1781	42	1y4y	3	1	Mestizo	1	MANABI	14	MANTA	yes	1	1	2	NO	Maculopapular	no	no	no	no	yes	yes	no	2	N/A	N/A	No		discarded	0
2011	1782	42	1y4y	3	1	Mestizo	1	MANABI	14	MANTA	yes	1	1	2	yes	Maculopapular	no	no	no	no	no	no	no	2	N/A	N/A	No		discarded	0
2011	1786	42	1y4y	3	1	Mestizo	1	MANABI	14	PORTOVIEJO	yes	1	1	2	yes	Maculopapular	no	yes	yes	no	no	yes	no	2	N/A	N/A	No		discarded	0
2011	1800	42	1y4y	3	2	Mestizo	1	MANABI	14	MANTA	yes	1	1	2	NO	Maculopapular	no	yes	no	no	no	yes	no	2	N/A	N/A	No		discarded	0
2011	1812	42	1y4y	3	1	Mestizo	1	MANABI	14	JIPIJAPA	yes	1	1	2	yes	Maculopapular	no	yes	yes	no	yes	no	no	2	N/A	N/A	No		discarded	0
2011	1822	43	1y4y	3	1	Mestizo	1	MANABI	14	CHONE	yes	1	1	2	yes	Maculopapular	yes	yes	yes	no	no	no	no	2	N/A	N/A	No		discarded	0
2011	1825	44	1y4y	3	2	Mestizo	1	MANABI	14	PORTOVIEJO	yes	1	1	2	yes	Maculopapular	no	yes	no	no	no	no	no	2	N/A	N/A	No		discarded	0
2011	1852	46	1y4y	3	1	Mestizo	1	MANABI	14	PORTOVIEJO	yes	1	1	2	NO	Maculopapular	yes	no	yes	no	no	no	no	2	N/A	N/A	No		discarded	0
2011	1867	48	1y4y	3	1	Mestizo	1	MANABI	14	chone	yes	1	1	2	yes	Maculopapular	no	yes	yes	no	no	no	no	2	N/A	N/A	No		discarded	0
2011	1917	1	1y4y	3	1	Mestizo	1	LOJA	12	LOJA	yes	1	1	2	NO	Maculopapular	no	yes	no	no	yes	no	no	2	N/A	N/A	No		discarded	0
2011	1920	4	1y4y	3	1	Mestizo	1	LOJA	12	LOJA	yes	1	1	2	yes	Maculopapular	no	yes	yes	no	no	no	no	2	N/A	N/A	No		discarded	0
2011	1934	18	1y4y	3	1	Mestizo	1	LOJA	12	LOJA	yes	1	1	2	NO	Maculopapular	yes	yes	yes	no	no	yes	no	2	N/A	N/A	No		discarded	0
2011	1935	19	1y4y	3	2	Mestizo	1	LOJA	12	LOJA	yes	1	1	2	yes	Maculopapular	no	yes	yes	no	yes	yes	no	2	N/A	N/A	No		discarded	0
2011	1958	41	1y4y	3	1	Mestizo	1	LOJA	12	LOJA	yes	1	1	2	NO	Maculopapular	no	no	no	no	no	no	no	2	N/A	N/A	No		discarded	0
2011	1965	42	1y4y	3	1	Mestizo	1	LOJA	12	GONZANAMA	yes	1	1	2	yes	Maculopapular	no	no	no	no	no	no	no	2	N/A	N/A	No		discarded	0
2011	1970	47	1y4y	3	1	Mestizo	1	LOJA	12	CELICA	yes	1	1	2	yes	Maculopapular	yes	no	no	no	no	no	no	2	N/A	N/A	No		discarded	0
2011	1971	47	1y4y	3	1	Mestizo	1	LOJA	12	CELICA	yes	1	1	2	yes	Maculopapular	yes	no	no	no	no	no	no	2	N/A	N/A	No		discarded	0
2011	1976	25	1y4y	3	1	Mestizo	1	SANTA ELENA	20	SALINAS	yes	1	1	2	yes	Maculopapular	yes	yes	no	no	yes	no	no	2	N/A	N/A	No		discarded	0
2011	1977	37	1y4y	3	1	Mestizo	1	SANTA ELENA	20	SANTA ELENA	yes	1	1	2	NO	Maculopapular	yes	yes	no	no	no	no	no	2	N/A	N/A	No		discarded	0
2011	1994	4	1y4y	3	2	Mestizo	1	EL ORO	8	EL GUABO	yes	1	1	2	NO	Maculopapular	no	no	no	no	no	no	no	2	N/A	N/A	No		discarded	0
2011	1995	4	1y4y	3	1	Mestizo	1	EL ORO	8	EL GUABO	yes	1	1	2	NO	Maculopapular	no	no	yes	no	yes	no	no	2	N/A	N/A	No		discarded	0
2011	1996	4	1y4y	3	2	Mestizo	1	EL ORO	8	ZARUMA	yes	1	1	2	NO	Maculopapular	no	no	no	no	no	no	no	2	N/A	N/A	No		discarded	0
2011	2014	18	1y4y	3	1	Mestizo	1	EL ORO	8	PORTOVELO	yes	1	1	2	yes	Maculopapular	no	no	no	no	no	no	no	2	N/A	N/A	No		discarded	0
2011	2018	21	1y4y	3	2	Mestizo	1	EL ORO	8	EL GUABO	yes	1	1	2	yes	Maculopapular	no	no	yes	no	no	no	no	2	N/A	N/A	No		discarded	0
2011	2022	23	1y4y	3	1	Mestizo	1	EL ORO	8	ZARUMA	yes	1	1	2	NO	Maculopapular	no	yes	no	no	no	yes	no	2	N/A	N/A	No		discarded	0
2011	2023	23	1y4y	3	1	Mestizo	1	EL ORO	8	ZARUMA	yes	1	1	2	NO	Maculopapular	yes	no	no	no	no	no	no	2	N/A	N/A	No		discarded	0
2011	2080	43	1y4y	3	1	Mestizo	1	EL ORO	8	ARENILLAS	yes	1	1	2	yes	Maculopapular	no	no	no	no	no	no	no	2	N/A	N/A	No		discarded	0
2011	2081	44	1y4y	3	1	Mestizo	1	EL ORO	8	PASAJE	yes	1	1	2	NO	Maculopapular	no	no	yes	no	no	no	no	2	N/A	N/A	No		discarded	0
2011	2084	46	1y4y	3	1	Mestizo	1	EL ORO	8	PIÑAS	yes	1	1	2	yes	Maculopapular	no	no	no	no	no	yes	no	2	N/A	N/A	No		discarded	0
2011	2087	49	1y4y	3	2	Mestizo	1	EL ORO	8	MACHALA	yes	1	1	2	yes	Maculopapular	no	yes	yes	no	yes	no	no	2	N/A	N/A	No		discarded	0
2011	2093	12	1y4y	3	2	Indígena	2	IMBABURA	11	OTAVALO	yes	1	1	2	NO	other	no	yes	yes	no	yes	yes	no	2	N/A	N/A	No		discarded	0
2011	2095	16	1y4y	3	1	Indígena	2	IMBABURA	11	IBARRA	yes	1	1	2	NO	Maculopapular	no	no	no	no	no	no	no	2	N/A	N/A	No		discarded	0
2011	2096	21	1y4y	3	1	Mestizo	1	IMBABURA	11	OTAVALO	yes	1	1	2	NO	other	no	yes	yes	no	yes	no	no	2	N/A	N/A	No		discarded	0
2011	2099	26	1y4y	3	2	Mestizo	1	IMBABURA	11	OTAVALO	yes	1	1	2	NO	Maculopapular	no	no	yes	no	yes	no	no	2	N/A	N/A	No		discarded	0
2011	2100	26	1y4y	3	1	Mestizo	1	IMBABURA	11	OTAVALO	yes	1	1	2	yes	Maculopapular	no	yes	yes	no	yes	no	no	2	N/A	N/A	No		discarded	0
2011	2106	41	1y4y	3	2	Mestizo	1	IMBABURA	11	COTACACHI	yes	1	1	2	yes	other	no	yes	yes	no	yes	no	no	2	N/A	N/A	No		discarded	0
2011	2107	41	1y4y	3	2	Mestizo	1	IMBABURA	11	IBARRA	yes	1	1	2	NO	Maculopapular	no	yes	yes	no	no	no	no	2	N/A	N/A	No		discarded	0
2011	2122	2	1y4y	3	2	Mestizo	1	santo domingo	21	sto. domingo	yes	1	1	2	NO	Maculopapular	missing data	yes	yes	missing data	yes	missing data	no	2	N/A	N/A	No		discarded	0
2011	2131	39	1y4y	3	1	Mestizo	1	santo domingo	21	sto. domingo	yes	1	1	2	NO	Maculopapular	no	no	no	no	no	no	no	2	N/A	N/A	No		discarded	0
2011	2132	40	1y4y	3	1	Mestizo	1	santo domingo	21	sto. domingo	yes	1	1	2	yes	Maculopapular	missing data	yes	yes	missing data	missing data	missing data	no	2	N/A	N/A	No		discarded	0
2011	2144	41	1y4y	3	1	Mestizo	1	santo domingo	21	sto. domingo	yes	1	1	2	NO	Maculopapular	no	no	yes	no	no	no	no	2	N/A	N/A	No		discarded	0
2011	2145	41	1y4y	3	2	Mestizo	1	santo domingo	21	sto. domingo	yes	1	1	2	NO	Maculopapular	no	yes	yes	no	no	no	no	2	N/A	N/A	No		discarded	0
2011	2146	41	1y4y	3	1	Mestizo	1	santo domingo	21	sto. domingo	yes	1	1	2	NO	Maculopapular	no	yes	yes	no	no	no	no	2	N/A	N/A	No		discarded	0
2011	2151	42	1y4y	3	2	Mestizo	1	santo domingo	21	sto. domingo	yes	1	1	2	NO	Maculopapular	missing data	yes	missing data	yes	missing data	missing data	no	2	N/A	N/A	No		discarded	0
2011	2157	42	1y4y	3	1	Mestizo	1	santo domingo	21	sto. domingo	yes	1	1	2	NO	Maculopapular	no	no	no	no	no	no	no	2	N/A	N/A	No		discarded	0
2011	2161	43	1y4y	3	1	Mestizo	1	santo domingo	21	sto. domingo	yes	1	1	2	NO	Maculopapular	missing data	missing data	missing data	missing data	missing data	missing data	no	2	N/A	N/A	No		discarded	0
2011	2165	46	1y4y	3	2	Mestizo	1	santo domingo	21	sto. domingo	yes	1	1	2	yes	Maculopapular	missing data	missing data	missing data	missing data	missing data	missing data	no	2	N/A	N/A	No		discarded	0
2011	2170	50	1y4y	3	1	Mestizo	1	santo domingo	21	sto. domingo	yes	1	1	2	yes	Maculopapular	yes	yes	yes	no	missing data	no	no	2	N/A	N/A	No		discarded	0
2011	2173	2	1y4y	3	2	Mestizo	1	Los Rios	13	Quevedo	yes	1	1	2	NO	Maculopapular	no	no	yes	no	no	no	no	2	N/A	N/A	No		discarded	0
2011	2178	22	1y4y	3	2	Mestizo	1	Los Rios	13	Babahoyo	yes	1	1	2	yes	Maculopapular	no	yes	yes	no	no	no	no	2	N/A	N/A	No		discarded	0
2011	2179	23	1y4y	3	1	Mestizo	1	Los Rios	13	Baba	yes	1	1	2	yes	Maculopapular	yes	no	no	no	no	no	no	2	N/A	N/A	No		discarded	0
2011	2183	35	1y4y	3	2	Mestizo	1	Los Rios	13	Vinces	yes	1	1	2	NO	Maculopapular	no	no	no	no	no	no	no	2	N/A	N/A	No		discarded	0
2011	2217	39	1y4y	3	1	Mestizo	1	Los Rios	13	Urdaneta	yes	1	1	2	yes	Maculopapular	no	no	no	no	no	no	no	2	N/A	N/A	No		discarded	0
2011	2224	39	1y4y	3	1	Mestizo	1	Los Rios	13	Quevedo	yes	1	1	2	yes	Maculopapular	no	no	no	no	no	no	no	2	N/A	N/A	No		discarded	0
2011	2247	41	1y4y	3	1	Mestizo	1	Los Rios	13	Quevedo	yes	1	1	2	yes	Maculopapular	no	no	yes	no	no	no	no	2	N/A	N/A	No		discarded	0
2011	2248	41	1y4y	3	2	Mestizo	1	Los Rios	13	Valencia	yes	1	1	2	yes	Maculopapular	no	no	no	no	no	no	no	2	N/A	N/A	No		discarded	0
2011	2249	41	1y4y	3	1	Mestizo	1	Los Rios	13	Quevedo	yes	1	1	2	yes	Maculopapular	no	no	no	no	no	no	no	2	N/A	N/A	No		discarded	0
2011	2250	41	1y4y	3	1	Mestizo	1	Los Rios	13	Quevedo	yes	1	1	2	yes	Maculopapular	no	no	yes	no	yes	no	no	2	N/A	N/A	No		discarded	0
2011	2251	41	1y4y	3	1	Mestizo	1	Los Rios	13	Vinces	yes	1	1	2	yes	Maculopapular	no	yes	yes	no	no	no	no	2	N/A	N/A	No		discarded	0
2011	2267	42	1y4y	3	2	Mestizo	1	Los Rios	13	Babahoyo	yes	1	1	2	yes	other	no	yes	yes	no	no	no	no	2	N/A	N/A	No		discarded	0
2011	2275	42	1y4y	3	2	Mestizo	1	Los Rios	13	Valencia	yes	1	1	2	yes	Maculopapular	no	no	no	no	no	no	no	2	N/A	N/A	No		discarded	0
2011	2276	42	1y4y	3	1	Mestizo	1	Los Rios	13	VENTANAS	yes	1	1	2	NO	Maculopapular	no	yes	yes	no	yes	yes	no	2	N/A	N/A	No		discarded	0
2011	2281	42	1y4y	3	1	Mestizo	1	Los Rios	13	Babahoyo	yes	1	1	2	yes	Maculopapular	no	no	yes	no	no	no	no	2	N/A	N/A	No		discarded	0
2011	2299	46	1y4y	3	2	Mestizo	1	Los Rios	13	Quevedo	yes	1	1	2	yes	Maculopapular	no	no	yes	no	no	no	no	2	N/A	N/A	No		discarded	0
2011	2316	48	1y4y	3	1	Mestizo	1	Los Rios	13	Quevedo	yes	1	1	2	yes	Maculopapular	no	no	yes	no	no	no	no	2	N/A	N/A	No		discarded	0
2011	2328	48	1y4y	3	2	Mestizo	1	Los Rios	13	Valencia	yes	1	1	2	yes	Maculopapular	no	no	no	no	no	no	no	2	N/A	N/A	No		discarded	0
2011	2331	48	1y4y	3	1	Mestizo	1	Los Rios	13	Palenque	yes	1	1	2	yes	Maculopapular	yes	no	no	no	yes	no	no	2	N/A	N/A	No		discarded	0
2011	2336	49	1y4y	3	1	Mestizo	1	Los Rios	13	VENTANAS	yes	1	1	2	yes	Maculopapular	no	no	no	no	no	no	no	2	N/A	N/A	No		discarded	0
2011	2342	50	1y4y	3	2	Mestizo	1	Los Rios	13	Babahoyo	yes	1	1	2	yes	Maculopapular	no	no	no	no	no	no	no	2	N/A	N/A	No		discarded	0
2011	2344	50	1y4y	3	1	Mestizo	1	Los Rios	13	Buena Fe	yes	1	1	2	yes	Maculopapular	no	yes	yes	no	no	no	no	2	N/A	N/A	No		discarded	0
2011	2357	8	1y4y	3	2	Mestizo	1	Sucumbios	22	Lago Agrio	yes	1	1	2	yes	Maculopapular	yes	yes	no	no	yes	no	no	2	N/A	N/A	No		discarded	0
2011	2361	41	1y4y	3	1	Mestizo	1	Sucumbios	22	Sucumbios	yes	1	1	2	NO	other	no	yes	yes	no	no	no	no	2	N/A	N/A	No		discarded	0
2011	2362	40	1y4y	3	1	Mestizo	1	Sucumbios	22	Sucumbios	yes	1	1	2	NO	Maculopapular	no	yes	no	no	no	no	no	2	N/A	N/A	No		discarded	0
2011	2364	42	1y4y	3	2	Mestizo	1	Sucumbios	22	Gonzalo Pizarro	yes	1	1	2	NO	veyescular	no	no	no	no	yes	missing data	no	2	N/A	N/A	No		discarded	0
2011	235	44	1y4y	3	1	Indígena	2	Tungurahua	23	Ambato	yes	1	1	2	yes	missing data	no	no	no	no	no	no	missing data	99	missing data	missing data	No		discarded	0
2011	271	41	1y4y	3	1	Mestizo	1	Azuay	1	Cuenca	yes	1	1	2	yes	Maculopapular	no	yes	yes	no	no	no	missing data	99	missing data	missing data	No		discarded	0
2011	1687	1	1y4y	3	2	Mestizo	1	MANABI	14	MANTA	yes	1	1	2	yes	Maculopapular	yes	missing data	yes	no	no	yes	missing data	99	missing data	missing data	No		discarded	0
2012	184	20	1y4y	3	1	Mestizo	1	Cotopaxi	7	Pujili	yes	1	1	2	yes	Maculopapular	no	no	no	no	no	no	yes	1	measles	other eruptive disease	No		discarded	0
2012	246	28	1y4y	3	2	Mestizo	1	EL ORO	8	MACHALA	yes	1	1	2	yes	Maculopapular	no	no	no	no	yes	yes	yes	1	measles	missing data	No		discarded	0
2011	290	45	1y4y	3	2	Mestizo	1	BOLIVAR	2	GUARANDA	yes	1	1	2	yes	Maculopapular	yes	yes	yes	no	no	no	yes	1	missing data	N/A	No		discarded	0
2012	378	10	1y4y	3	2	Mestizo	1	Guayas	10	Duran	yes	1	1	2	yes	Maculopapular	yes	yes	yes	no	no	no	yes	1	measles	missing data	No		discarded	0
2012	388	12	1y4y	3	1	Indígena	2	Guayas	10	Guayaquil	yes	1	1	2	yes	Maculopapular	no	yes	no	no	no	yes	yes	1	measles	missing data	No		discarded	0
2012	401	13	1y4y	3	1	Mestizo	1	Guayas	10	Samborondon	yes	1	1	2	yes	other	no	no	yes	no	no	no	yes	1	measles	missing data	No		discarded	0
2011	469	37	1y4y	3	1	Mestizo	1	Chimborazo	5	Riobamba	yes	1	1	2	NO	Maculopapular	no	yes	yes	no	no	no	yes	1	missing data	N/A	No		discarded	0
2012	578	13	1y4y	3	1	Mestizo	1	LOS RIOS	13	QUEVEDO	yes	1	1	2	NO	Maculopapular	yes	no	yes	no	no	no	yes	1	measles	missing data	No		discarded	0
2012	616	10	1y4y	3	2	Mestizo	1	MANABI	14	EL CARMEN	yes	1	1	2	yes	Maculopapular	no	no	no	no	yes	no	yes	1	measles	missing data	No		discarded	0
2011	622	5	1y4y	3	2	Mestizo	1	Pichincha	19	Quito	yes	1	1	2	NO	Maculopapular	no	yes	yes	no	yes	yes	yes	1	vasculitis	N/A	No		discarded	0
2011	686	26	1y4y	3	2	Mestizo	1	Pichincha	19	Mejía	yes	1	1	2	yes	Maculopapular	no	yes	yes	no	yes	no	yes	1	measles	N/A	No		discarded	0
2011	759	40	1y4y	3	2	Mestizo	1	Pichincha	19	Quito	yes	1	1	2	NO	Maculopapular	no	no	no	no	no	no	yes	1	measles	N/A	No		discarded	0
2011	837	42	1y4y	3	1	Mestizo	1	Pichincha	19	Quito	yes	1	1	2	yes	Maculopapular	yes	no	yes	no	no	no	yes	1	measles	N/A	No		discarded	0
2011	841	42	1y4y	3	1	Mestizo	1	Pichincha	19	Quito	yes	1	1	2	NO	Maculopapular	yes	yes	yes	yes	yes	no	yes	1	measles	N/A	No		discarded	0
2011	844	42	1y4y	3	2	Mestizo	1	Pichincha	19	Quito	yes	1	1	2	NO	Maculopapular	no	no	no	no	no	no	yes	1	measles	N/A	No		discarded	0
2011	849	42	1y4y	3	1	Mestizo	1	Pichincha	19	Quito	yes	1	1	2	yes	Maculopapular	no	no	no	no	yes	yes	yes	1	measles	N/A	No		discarded	0
2011	866	43	1y4y	3	1	Mestizo	1	Pichincha	19	Quito	yes	1	1	2	NO	Maculopapular	no	no	yes	no	no	no	yes	1	measles	N/A	No		discarded	0
2011	868	43	1y4y	3	2	Mestizo	1	Pichincha	19	Quito	yes	1	1	2	yes	Maculopapular	no	no	no	no	no	no	yes	1	measles	N/A	No		discarded	0
2011	869	43	1y4y	3	1	Mestizo	1	Pichincha	19	Quito	yes	1	1	2	yes	Maculopapular	no	no	no	no	no	no	yes	1	measles	N/A	No		discarded	0
2011	881	44	1y4y	3	1	Mestizo	1	Pichincha	19	Quito	yes	1	1	2	yes	Maculopapular	no	no	no	no	no	no	yes	1	measles	N/A	No		discarded	0
2012	883	20	1y4y	3	1	Mestizo	1	Morona Santiago	15	Limón Indanza	yes	1	1	2	yes	Maculopapular	yes	no	yes	no	no	no	yes	1	measles	other eruptive disease	No		discarded	0
2011	889	43	1y4y	3	1	Mestizo	1	Pichincha	19	Quito	yes	1	1	2	yes	Maculopapular	no	yes	yes	no	yes	no	yes	1	measles	N/A	No		discarded	0
2011	900	42	1y4y	3	1	Mestizo	1	Pichincha	19	Quito	yes	1	1	2	NO	Maculopapular	no	yes	yes	no	no	no	yes	1	measles	N/A	No		discarded	0
2011	947	46	1y4y	3	2	Mestizo	1	Pichincha	19	Quito	yes	1	1	2	yes	Maculopapular	yes	yes	yes	no	yes	no	yes	1	measles	N/A	No		discarded	0
2012	1230	20	1y4y	3	2	Mestizo	1	Colombia	6	missing data	yes	1	1	2	yes	Maculopapular	no	no	no	no	no	no	yes	1	measles	missing data	No		discarded	0
2011	1706	20	1y4y	3	2	Mestizo	1	MANABI	14	PAJAN	yes	1	1	2	yes	Maculopapular	missing data	no	no	no	no	yes	yes	1	missing data	missing data	No		discarded	0
2011	2333	49	1y4y	3	1	Mestizo	1	Los Rios	13	Babahoyo	yes	1	1	2	yes	other	no	no	yes	no	no	no	yes	1	missing data	missing data	No		discarded	0
2011	24	31	1y4y	3	1	Mestizo	1	Tungurahua	23	Ambato	yes	1	1	2	yes	Maculopapular	no	yes	no	no	no	no	no	2	N/A	N/A	No		discarded	0
2011	33	37	1y4y	3	1	Mestizo	1	Tungurahua	23	Ambato	yes	1	1	2	NO	Maculopapular	yes	yes	no	no	no	no	no	2	N/A	N/A	No		discarded	0
2011	198	41	1y4y	3	1	Mestizo	1	Tungurahua	23	Pelileo	yes	1	1	2	NO	Maculopapular	no	no	no	no	no	no	no	2	N/A	N/A	No		discarded	0
2011	231	43	1y4y	3	2	Indígena	2	Tungurahua	23	Ambato	yes	1	1	2	NO	Maculopapular	yes	yes	yes	no	no	no	no	2	N/A	N/A	No		discarded	0
2011	1096	1	1y4y	3	2	Mestizo	1	Guayas	10	Pedro Carbo	yes	1	1	2	NO	Maculopapular	no	no	no	no	no	no	no	2	N/A	N/A	No		discarded	0
2011	1107	2	1y4y	3	1	Mestizo	1	Guayas	10	Guayaquil	yes	1	1	2	NO	Maculopapular	yes	yes	yes	no	no	no	no	2	N/A	N/A	No		discarded	0
2011	1108	2	1y4y	3	2	Mestizo	1	Guayas	10	Pedro Carbo	yes	1	1	2	NO	Maculopapular	no	yes	yes	no	no	yes	no	2	N/A	N/A	No		discarded	0
2011	1113	3	1y4y	3	2	Mestizo	1	Guayas	10	Guayaquil	yes	1	1	2	NO	Maculopapular	yes	no	yes	no	no	yes	no	2	N/A	N/A	No		discarded	0
2011	1114	3	1y4y	3	1	Mestizo	1	Guayas	10	Guayaquil	yes	1	1	2	NO	Maculopapular	no	yes	yes	no	no	yes	no	2	N/A	N/A	No		discarded	0
2011	1117	3	1y4y	3	1	Mestizo	1	Guayas	10	Guayaquil	yes	1	1	2	NO	Maculopapular	no	yes	yes	no	no	no	no	2	N/A	N/A	No		discarded	0
2011	1122	3	1y4y	3	2	Mestizo	1	Guayas	10	Guayaquil	yes	1	1	2	NO	Maculopapular	yes	yes	yes	no	no	no	no	2	N/A	N/A	No		discarded	0
2011	1126	4	1y4y	3	1	Mestizo	1	Guayas	10	Naranjal	yes	1	1	2	NO	Maculopapular	no	no	no	no	no	no	no	2	N/A	N/A	No		discarded	0
2011	1130	5	1y4y	3	1	Mestizo	1	Guayas	10	Guayaquil	yes	1	1	2	NO	Maculopapular	yes	yes	yes	no	no	yes	no	2	N/A	N/A	No		discarded	0
2011	1143	6	1y4y	3	2	Mestizo	1	Guayas	10	Guayaquil	yes	1	1	2	NO	Maculopapular	no	no	yes	no	no	no	no	2	N/A	N/A	No		discarded	0
2011	1144	7	1y4y	3	2	Mestizo	1	Guayas	10	Guayaquil	yes	1	1	2	NO	veyescular	no	no	no	no	no	no	no	2	N/A	N/A	No		discarded	0
2011	1149	9	1y4y	3	2	Mestizo	1	Guayas	10	Guayaquil	yes	1	1	2	NO	Maculopapular	no	yes	no	no	no	no	no	2	N/A	N/A	No		discarded	0
2011	1157	10	1y4y	3	2	Mestizo	1	Guayas	10	Guayaquil	yes	1	1	2	NO	Maculopapular	no	no	no	no	no	no	no	2	N/A	N/A	No		discarded	0
2011	1158	11	1y4y	3	2	Mestizo	1	Guayas	10	Guayaquil	yes	1	1	2	NO	Maculopapular	no	no	no	no	no	no	no	2	N/A	N/A	No		discarded	0
2011	1161	11	1y4y	3	2	Mestizo	1	Guayas	10	Guayaquil	yes	1	1	2	NO	Maculopapular	no	yes	yes	no	no	no	no	2	N/A	N/A	No		discarded	0
2011	1176	12	1y4y	3	1	Mestizo	1	Guayas	10	Guayaquil	yes	1	1	2	NO	missing data	yes	yes	yes	no	no	yes	no	2	N/A	N/A	No		discarded	0
2011	1182	17	1y4y	3	1	Mestizo	1	Guayas	10	Guayaquil	yes	1	1	2	NO	Maculopapular	no	yes	yes	no	no	no	no	2	N/A	N/A	No		discarded	0
2011	1183	12	1y4y	3	1	Mestizo	1	Guayas	10	Guayaquil	yes	1	1	2	NO	Maculopapular	no	yes	yes	no	no	no	no	2	N/A	N/A	No		discarded	0
2011	1194	14	1y4y	3	1	Mestizo	1	Guayas	10	Guayaquil	yes	1	1	2	NO	Maculopapular	yes	yes	no	no	no	yes	no	2	N/A	N/A	No		discarded	0
2011	1196	14	1y4y	3	2	Mestizo	1	Guayas	10	Guayaquil	yes	1	1	2	NO	Maculopapular	no	no	yes	no	no	no	no	2	N/A	N/A	No		discarded	0
2011	1197	14	1y4y	3	2	Mestizo	1	Guayas	10	Guayaquil	yes	1	1	2	NO	Maculopapular	no	no	yes	no	no	no	no	2	N/A	N/A	No		discarded	0
2011	1198	14	1y4y	3	2	Mestizo	1	Guayas	10	Guayaquil	yes	1	1	2	NO	Maculopapular	yes	yes	no	no	no	no	no	2	N/A	N/A	No		discarded	0
2011	1199	15	1y4y	3	2	Mestizo	1	Guayas	10	Guayaquil	yes	1	1	2	NO	Maculopapular	no	no	no	no	no	no	no	2	N/A	N/A	No		discarded	0
2011	1207	15	1y4y	3	2	Mestizo	1	Guayas	10	Guayaquil	yes	1	1	2	NO	Maculopapular	no	no	yes	no	no	no	no	2	N/A	N/A	No		discarded	0
2011	1209	17	1y4y	3	2	Mestizo	1	Guayas	10	Guayaquil	yes	1	1	2	NO	Maculopapular	no	yes	yes	no	no	yes	no	2	N/A	N/A	No		discarded	0
2011	1211	22	1y4y	3	2	Mestizo	1	Guayas	10	Guayaquil	yes	1	1	2	NO	Maculopapular	no	no	no	no	no	no	no	2	N/A	N/A	No		discarded	0
2011	1216	17	1y4y	3	1	Mestizo	1	Guayas	10	Guayaquil	yes	1	1	2	NO	Maculopapular	no	no	yes	no	no	no	no	2	N/A	N/A	No		discarded	0
2011	1223	19	1y4y	3	1	Mestizo	1	Guayas	10	Guayaquil	yes	1	1	2	NO	Maculopapular	no	yes	no	no	no	no	no	2	N/A	N/A	No		discarded	0
2011	1225	19	1y4y	3	2	Mestizo	1	Guayas	10	Guayaquil	yes	1	1	2	NO	Maculopapular	yes	yes	yes	no	no	no	no	2	N/A	N/A	No		discarded	0
2011	1226	20	1y4y	3	2	Mestizo	1	Guayas	10	Duran	yes	1	1	2	NO	Maculopapular	no	yes	yes	no	no	no	no	2	N/A	N/A	No		discarded	0
2011	1229	20	1y4y	3	1	Mestizo	1	Guayas	10	Guayaquil	yes	1	1	2	NO	Maculopapular	yes	no	yes	no	no	no	no	2	N/A	N/A	No		discarded	0
2011	1256	24	1y4y	3	2	Mestizo	1	Guayas	10	Guayaquil	yes	1	1	2	NO	Maculopapular	no	no	no	no	no	no	no	2	N/A	N/A	No		discarded	0
2011	1278	23	1y4y	3	2	Mestizo	1	Guayas	10	Guayaquil	yes	1	1	2	NO	Maculopapular	no	yes	yes	no	no	no	no	2	N/A	N/A	No		discarded	0
2011	1283	31	1y4y	3	2	Mestizo	1	Guayas	10	Guayaquil	yes	1	1	2	NO	Maculopapular	no	no	no	no	no	no	no	2	N/A	N/A	No		discarded	0
2011	1286	32	1y4y	3	1	Mestizo	1	Guayas	10	Guayaquil	yes	1	1	2	NO	Maculopapular	no	no	yes	no	no	no	no	2	N/A	N/A	No		discarded	0
2011	1291	34	1y4y	3	2	Mestizo	1	Guayas	10	Guayaquil	yes	1	1	2	NO	Maculopapular	yes	yes	yes	no	no	no	no	2	N/A	N/A	No		discarded	0
2011	1294	35	1y4y	3	2	Mestizo	1	Guayas	10	Guayaquil	yes	1	1	2	NO	Maculopapular	yes	no	no	no	no	no	no	2	N/A	N/A	No		discarded	0
2011	1296	36	1y4y	3	2	Mestizo	1	Guayas	10	Guayaquil	yes	1	1	2	NO	Maculopapular	no	no	no	no	no	no	no	2	N/A	N/A	No		discarded	0
2011	1301	37	1y4y	3	1	Mestizo	1	Guayas	10	Guayaquil	yes	1	1	2	NO	Maculopapular	no	no	no	no	no	no	no	2	N/A	N/A	No		discarded	0
2011	1303	37	1y4y	3	2	Mestizo	1	Guayas	10	Guayaquil	yes	1	1	2	NO	Maculopapular	no	no	yes	no	no	no	no	2	N/A	N/A	No		discarded	0
2011	1304	37	1y4y	3	1	Mestizo	1	Guayas	10	Guayaquil	yes	1	1	2	NO	Maculopapular	no	no	yes	no	no	no	no	2	N/A	N/A	No		discarded	0
2011	1310	39	1y4y	3	1	Mestizo	1	Guayas	10	Guayaquil	yes	1	1	2	NO	Maculopapular	no	yes	no	no	no	no	no	2	N/A	N/A	No		discarded	0
2011	1313	39	1y4y	3	1	Mestizo	1	Guayas	10	Guayaquil	yes	1	1	2	NO	Maculopapular	no	no	yes	no	no	no	no	2	N/A	N/A	No		discarded	0
2011	1314	40	1y4y	3	2	Mestizo	1	Guayas	10	Guayaquil	yes	1	1	2	NO	missing data	no	no	yes	no	no	no	no	2	N/A	N/A	No		discarded	0
2011	1322	38	1y4y	3	2	Mestizo	1	Guayas	10	NOBOL	yes	1	1	2	NO	Maculopapular	no	yes	yes	no	no	no	no	2	N/A	N/A	No		discarded	0
2011	1328	35	1y4y	3	1	Mestizo	1	Guayas	10	Guayaquil	yes	1	1	2	yes	other	no	no	no	no	no	no	no	2	N/A	N/A	No		discarded	0
2011	1331	39	1y4y	3	1	Mestizo	1	Guayas	10	Pedro Carbo	yes	1	1	2	yes	Maculopapular	no	yes	no	no	no	no	no	2	N/A	N/A	No		discarded	0
2011	1332	40	1y4y	3	1	Mestizo	1	Guayas	10	Lomas de Sargentillo	yes	1	1	2	yes	Maculopapular	no	yes	yes	no	no	no	no	2	N/A	N/A	No		discarded	0
2011	1335	40	1y4y	3	1	Mestizo	1	Guayas	10	Pedro Carbo	yes	1	1	2	NO	Maculopapular	no	no	no	no	no	yes	no	2	N/A	N/A	No		discarded	0
2011	1338	40	1y4y	3	1	Mestizo	1	Guayas	10	Guayaquil	yes	1	1	2	NO	Maculopapular	no	yes	yes	no	no	no	no	2	N/A	N/A	No		discarded	0
2011	1349	40	1y4y	3	2	Mestizo	1	Guayas	10	Guayaquil	yes	1	1	2	yes	Maculopapular	no	no	no	no	no	no	no	2	N/A	N/A	No		discarded	0
2011	1353	40	1y4y	3	2	Mestizo	1	Guayas	10	Duran	yes	1	1	2	yes	missing data	no	no	no	no	no	no	no	2	N/A	N/A	No		discarded	0
2011	1358	40	1y4y	3	2	Mestizo	1	Guayas	10	Guayaquil	yes	1	1	2	yes	Maculopapular	no	no	no	no	no	no	no	2	N/A	N/A	No		discarded	0
2011	1362	40	1y4y	3	1	Mestizo	1	Guayas	10	Duran	yes	1	1	2	yes	Maculopapular	no	no	no	no	no	no	no	2	N/A	N/A	No		discarded	0
2011	1366	40	1y4y	3	1	Mestizo	1	Guayas	10	Guayaquil	yes	1	1	2	NO	Maculopapular	no	no	no	no	no	no	no	2	N/A	N/A	No		discarded	0
2011	1370	40	1y4y	3	1	Mestizo	1	Guayas	10	yesMON BOLIVAR	yes	1	1	2	NO	Maculopapular	no	no	no	no	no	no	no	2	N/A	N/A	No		discarded	0
2011	1389	41	1y4y	3	2	Mestizo	1	Guayas	10	Duran	yes	1	1	2	NO	Maculopapular	no	no	no	no	no	no	no	2	N/A	N/A	No		discarded	0
2011	1402	41	1y4y	3	1	Mestizo	1	Guayas	10	Santa Lucia	yes	1	1	2	yes	Maculopapular	no	no	no	no	no	no	no	2	N/A	N/A	No		discarded	0
2011	1403	41	1y4y	3	2	Mestizo	1	Guayas	10	Guayaquil	yes	1	1	2	yes	Maculopapular	no	yes	yes	no	yes	no	no	2	N/A	N/A	No		discarded	0
2011	1407	41	1y4y	3	2	Mestizo	1	Guayas	10	Guayaquil	yes	1	1	2	yes	Maculopapular	no	no	no	no	no	no	no	2	N/A	N/A	No		discarded	0
2011	1415	41	1y4y	3	1	Mestizo	1	Guayas	10	Guayaquil	yes	1	1	2	NO	Maculopapular	no	no	no	no	no	no	no	2	N/A	N/A	No		discarded	0
2011	1417	40	1y4y	3	1	Mestizo	1	Guayas	10	Guayaquil	yes	1	1	2	yes	Maculopapular	no	no	no	no	no	no	no	2	N/A	N/A	No		discarded	0
2011	1435	42	1y4y	3	1	Mestizo	1	Guayas	10	Guayaquil	yes	1	1	2	yes	other	no	no	no	no	no	no	no	2	N/A	N/A	No		discarded	0
2011	1447	42	1y4y	3	1	Mestizo	1	Guayas	10	Guayaquil	yes	1	1	2	yes	Maculopapular	no	no	no	no	no	no	no	2	N/A	N/A	No		discarded	0
2011	1465	42	1y4y	3	2	Mestizo	1	Guayas	10	Guayaquil	yes	1	1	2	NO	Maculopapular	yes	yes	yes	no	no	no	no	2	N/A	N/A	No		discarded	0
2011	1467	42	1y4y	3	2	Mestizo	1	Guayas	10	Pedro Carbo	yes	1	1	2	NO	missing data	no	yes	yes	no	no	no	no	2	N/A	N/A	No		discarded	0
2011	1472	42	1y4y	3	2	Mestizo	1	Guayas	10	Guayaquil	yes	1	1	2	yes	Maculopapular	yes	yes	yes	no	no	no	no	2	N/A	N/A	No		discarded	0
2011	1475	42	1y4y	3	1	Indígena	2	Guayas	10	Guayaquil	yes	1	1	2	NO	Maculopapular	no	no	no	no	no	no	no	2	N/A	N/A	No		discarded	0
2011	1538	45	1y4y	3	1	Mestizo	1	Guayas	10	Guayaquil	yes	1	1	2	yes	Maculopapular	no	no	no	no	no	no	no	2	N/A	N/A	No		discarded	0
2011	1542	45	1y4y	3	1	Mestizo	1	Guayas	10	Guayaquil	yes	1	1	2	yes	Maculopapular	no	no	no	no	no	no	no	2	N/A	N/A	No		discarded	0
2011	1546	45	1y4y	3	1	Mestizo	1	Guayas	10	Guayaquil	yes	1	1	2	yes	Maculopapular	no	no	no	no	no	no	no	2	N/A	N/A	No		discarded	0
2011	1550	42	1y4y	3	1	Mestizo	1	Guayas	10	Milagro	yes	1	1	2	yes	Maculopapular	no	no	no	no	no	no	no	2	N/A	N/A	No		discarded	0
2011	1554	43	1y4y	3	1	Mestizo	1	Guayas	10	Milagro	yes	1	1	2	yes	Maculopapular	no	yes	yes	no	no	no	no	2	N/A	N/A	No		discarded	0
2011	1571	46	1y4y	3	2	Mestizo	1	Guayas	10	Guayaquil	yes	1	1	2	yes	Maculopapular	no	no	no	no	no	no	no	2	N/A	N/A	No		discarded	0
2011	1574	46	1y4y	3	2	Mestizo	1	Guayas	10	Guayaquil	yes	1	1	2	yes	Maculopapular	yes	yes	yes	no	yes	yes	no	2	N/A	N/A	No		discarded	0
2011	1578	46	1y4y	3	2	Mestizo	1	Guayas	10	Guayaquil	yes	1	1	2	yes	missing data	no	yes	no	no	yes	no	no	2	N/A	N/A	No		discarded	0
2011	1609	47	1y4y	3	2	Mestizo	1	Guayas	10	Guayaquil	yes	1	1	2	yes	Maculopapular	no	no	yes	no	no	no	no	2	N/A	N/A	No		discarded	0
2011	1626	49	1y4y	3	2	Indígena	2	Guayas	10	Guayaquil	yes	1	1	2	yes	missing data	yes	no	no	no	no	no	no	2	N/A	N/A	No		discarded	0
2011	1633	49	1y4y	3	1	Mestizo	1	Guayas	10	Guayaquil	yes	1	1	2	NO	Maculopapular	no	yes	no	no	no	no	no	2	N/A	N/A	No		discarded	0
2011	1635	49	1y4y	3	2	Mestizo	1	Guayas	10	El Empalme	yes	1	1	2	yes	Maculopapular	no	yes	no	no	no	no	no	2	N/A	N/A	No		discarded	0
2011	1640	49	1y4y	3	1	Mestizo	1	Guayas	10	Guayaquil	yes	1	1	2	yes	Maculopapular	no	yes	no	no	no	no	no	2	N/A	N/A	No		discarded	0
2011	1645	49	1y4y	3	2	Mestizo	1	Guayas	10	Guayaquil	yes	1	1	2	yes	Maculopapular	yes	yes	yes	no	yes	yes	no	2	N/A	N/A	No		discarded	0
2011	1655	50	1y4y	3	1	Mestizo	1	Guayas	10	Guayaquil	yes	1	1	2	NO	Maculopapular	no	yes	yes	no	yes	no	no	2	N/A	N/A	No		discarded	0
2011	1656	50	1y4y	3	1	Mestizo	1	Guayas	10	Guayaquil	yes	1	1	2	yes	Maculopapular	no	yes	yes	no	yes	no	no	2	N/A	N/A	No		discarded	0
2011	1675	52	1y4y	3	1	Mestizo	1	Guayas	10	Guayaquil	yes	1	1	2	yes	Maculopapular	no	no	yes	no	no	no	no	2	N/A	N/A	No		discarded	0
2011	2034	28	1y4y	3	1	Mestizo	1	EL ORO	8	PORTOVELO	yes	1	1	2	yes	Maculopapular	yes	yes	no	no	no	no	no	2	N/A	N/A	No		discarded	0
2011	2040	29	1y4y	3	2	Mestizo	1	EL ORO	8	MACHALA	yes	1	1	2	NO	Maculopapular	no	no	yes	no	no	yes	no	2	N/A	N/A	No		discarded	0
2011	2043	32	1y4y	3	2	Mestizo	1	EL ORO	8	EL GUABO	yes	1	1	2	NO	Maculopapular	no	no	no	no	yes	no	no	2	N/A	N/A	No		discarded	0
2011	2047	35	1y4y	3	2	Mestizo	1	EL ORO	8	EL GUABO	yes	1	1	2	yes	Maculopapular	no	no	yes	no	no	no	no	2	N/A	N/A	No		discarded	0
2011	2056	41	1y4y	3	1	Mestizo	1	EL ORO	8	MACHALA	yes	1	1	2	yes	Maculopapular	no	no	no	no	no	no	no	2	N/A	N/A	No		discarded	0
2011	2057	41	1y4y	3	2	Mestizo	1	EL ORO	8	PIÑAS	yes	1	1	2	yes	Maculopapular	yes	no	yes	no	no	yes	no	2	N/A	N/A	No		discarded	0
2011	2061	41	1y4y	3	1	Mestizo	1	EL ORO	8	ZARUMA	yes	1	1	2	NO	Maculopapular	no	yes	no	no	no	no	no	2	N/A	N/A	No		discarded	0
2011	2069	42	1y4y	3	2	Mestizo	1	EL ORO	8	PORTOVELO	yes	1	1	2	yes	Maculopapular	no	no	yes	no	no	no	no	2	N/A	N/A	No		discarded	0
2011	2074	42	1y4y	3	2	Mestizo	1	EL ORO	8	PORTOVELO	yes	1	1	2	NO	Maculopapular	no	no	yes	no	no	no	no	2	N/A	N/A	No		discarded	0
2011	2090	51	1y4y	3	2	Mestizo	1	EL ORO	8	MACHALA	yes	1	1	2	yes	Maculopapular	yes	yes	no	no	no	no	no	2	N/A	N/A	No		discarded	0
2011	2091	52	1y4y	3	2	Mestizo	1	EL ORO	8	MACHALA	yes	1	1	2	yes	Maculopapular	no	no	no	no	no	no	no	2	N/A	N/A	No		discarded	0
2011	2306	46	1y4y	3	1	Mestizo	1	Los Rios	13	Vinces	yes	1	1	2	yes	other	no	no	no	no	no	no	no	2	N/A	N/A	No		discarded	0
2011	2311	47	1y4y	3	1	Mestizo	1	Los Rios	13	VENTANAS	yes	1	1	2	yes	Maculopapular	no	no	yes	no	no	no	no	2	N/A	N/A	No		discarded	0
2011	2319	48	1y4y	3	2	Mestizo	1	Los Rios	13	Quevedo	yes	1	1	2	yes	Maculopapular	no	no	yes	no	no	no	no	2	N/A	N/A	No		discarded	0
2011	1104	1	1y4y	3	2	Mestizo	1	Guayas	10	Guayaquil	yes	1	1	2	NO	Maculopapular	no	yes	yes	no	no	no	yes	1	measles	N/A	No		discarded	0
2011	1141	5	1y4y	3	1	Mestizo	1	Guayas	10	Guayaquil	yes	1	1	2	NO	Maculopapular	no	yes	yes	no	no	no	yes	1	measles	N/A	No		discarded	0
2011	1160	11	1y4y	3	1	Mestizo	1	Guayas	10	Guayaquil	yes	1	1	2	NO	Maculopapular	no	yes	yes	no	no	no	yes	1	measles	N/A	No		discarded	0
2011	1165	10	1y4y	3	1	Mestizo	1	Guayas	10	Guayaquil	yes	1	1	2	NO	Maculopapular	no	yes	yes	no	no	yes	yes	1	measles	N/A	No		discarded	0
2011	1171	11	1y4y	3	2	Mestizo	1	Guayas	10	Guayaquil	yes	1	1	2	NO	missing data	yes	yes	yes	no	no	yes	yes	1	measles	N/A	No		discarded	0
2011	1189	12	1y4y	3	1	Mestizo	1	Guayas	10	Guayaquil	yes	1	1	2	NO	Maculopapular	yes	yes	no	no	no	yes	yes	1	missing data	missing data	No		discarded	0
2011	1224	19	1y4y	3	1	Mestizo	1	Guayas	10	Guayaquil	yes	1	1	2	NO	Maculopapular	no	no	no	no	no	no	yes	1	measles	N/A	No		discarded	0
2011	1321	38	1y4y	3	1	Mestizo	1	Guayas	10	NARANJITO	yes	1	1	2	yes	Maculopapular	yes	yes	yes	no	yes	no	yes	1	measles	N/A	No		discarded	0
2011	1586	46	1y4y	3	1	Mestizo	1	Guayas	10	Guayaquil	yes	1	1	2	yes	Maculopapular	no	no	no	no	no	no	yes	1	measles	missing data	No		discarded	0
2011	1662	50	1y4y	3	2	Mestizo	1	Guayas	10	Guayaquil	yes	1	1	2	NO	Maculopapular	no	no	no	no	yes	no	yes	1	measles	missing data	No		discarded	0
2012	69	2	1y4y	3	1	Indígena	2	Chimborazo	5	Riobamba	yes	1	1	2	yes	Maculopapular	no	no	yes	no	no	no	no	2	N/A	N/A	No		Doubt Rubella	0
2011	552	47	1y4y	3	2	Mestizo	1	Chimborazo	5	Riobamba	yes	1	1	2	NO	Maculopapular	yes	yes	yes	no	no	no	no	2	N/A	N/A	No		Doubt Rubella	0
2011	621	2	1y4y	3	1	Mestizo	1	Pichincha	19	Quito	yes	1	1	2	NO	Maculopapular	no	yes	no	no	no	no	no	2	N/A	N/A	No		Doubt Rubella	0
2011	1015	48	1y4y	3	1	Indígena	2	Pichincha	19	Quito	yes	1	1	2	yes	Maculopapular	no	yes	no	no	yes	no	no	2	N/A	N/A	No		Doubt Rubella	0
2012	1036	13	1y4y	3	1	Mestizo	1	Pichincha	19	Quito	yes	1	1	2	yes	Maculopapular	no	no	yes	no	no	no	no	2	N/A	N/A	No		Doubt Rubella	0
2012	1111	19	1y4y	3	1	Mestizo	1	Pichincha	19	Quito	yes	1	1	2	yes	Maculopapular	no	no	no	no	no	no	no	2	N/A	N/A	No		Doubt Rubella	0
2012	1147	27	1y4y	3	1	Mestizo	1	Pichincha	19	Quito	yes	1	1	2	yes	Maculopapular	yes	yes	yes	no	yes	yes	no	2	N/A	N/A	No		Doubt Rubella	0
2011	2105	37	1y4y	3	2	Mestizo	1	IMBABURA	11	OTAVALO	yes	1	1	2	yes	Maculopapular	yes	no	yes	no	yes	no	yes	1	missing data	missing data	No		posvacunal	0
2012	18	21	1y4y	3	2	Mestizo	1	Azuay	1	Cuenca	yes	1	2	3	yes	Maculopapular	no	no	no	no	no	no	no	2	N/A	N/A	No		discarded	0
2012	28	25	1y4y	3	1	Mestizo	1	Azuay	1	yesgyesg	yes	1	2	3	yes	Maculopapular	no	yes	no	no	no	no	no	2	N/A	N/A	No		discarded	0
2012	31	25	1y4y	3	1	Mestizo	1	Azuay	1	Nabon	yes	1	2	3	yes	Maculopapular	no	no	yes	no	no	no	no	2	N/A	N/A	No		discarded	0
2012	41	26	1y4y	3	2	Mestizo	1	Azuay	1	Nabon	yes	1	2	3	yes	Maculopapular	no	yes	no	no	yes	yes	no	2	N/A	N/A	No		discarded	0
2012	50	3	1y4y	3	1	Mestizo	1	Cañar	3	Azogues	yes	1	2	3	NO	other	yes	yes	no	no	yes	no	no	2	N/A	N/A	No		discarded	0
2012	57	4	1y4y	3	1	Mestizo	1	BOLIVAR	2	SAN MIGUEL	yes	1	2	3	yes	Maculopapular	no	yes	no	no	no	no	no	2	N/A	N/A	No		discarded	0
2012	58	4	1y4y	3	1	Mestizo	1	BOLIVAR	2	SAN MIGUEL	yes	1	2	3	yes	Maculopapular	no	yes	no	no	yes	yes	no	2	N/A	N/A	No		discarded	0
2012	61	10	1y4y	3	1	Mestizo	1	BOLIVAR	2	CHILLANES	yes	1	2	3	yes	Maculopapular	no	no	no	no	no	no	no	2	N/A	N/A	No		discarded	0
2012	70	3	1y4y	3	1	Indígena	2	Chimborazo	5	Guano	yes	1	2	3	yes	Maculopapular	yes	yes	no	no	no	no	no	2	N/A	N/A	No		discarded	0
2012	72	3	1y4y	3	2	Indígena	2	Chimborazo	5	Guano	yes	1	2	3	yes	Maculopapular	no	yes	yes	no	no	no	no	2	N/A	N/A	No		discarded	0
2012	73	3	1y4y	3	1	Indígena	2	Chimborazo	5	Riobamba	yes	1	2	3	yes	Maculopapular	no	yes	yes	no	no	no	no	2	N/A	N/A	No		discarded	0
2012	87	9	1y4y	3	1	Mestizo	1	Chimborazo	5	Colta	yes	1	2	3	yes	Maculopapular	no	no	yes	no	no	no	no	2	N/A	N/A	No		discarded	0
2012	99	12	1y4y	3	2	Indígena	2	Chimborazo	5	Riobamba	yes	1	2	3	yes	Maculopapular	no	yes	yes	no	no	no	no	2	N/A	N/A	No		discarded	0
2012	104	13	1y4y	3	1	Mestizo	1	Chimborazo	5	Guamote	yes	1	2	3	yes	Maculopapular	no	no	no	no	no	no	no	2	N/A	N/A	No		discarded	0
2012	135	28	1y4y	3	1	Mestizo	1	Chimborazo	5	Riobamba	yes	1	2	3	yes	Maculopapular	yes	no	yes	no	no	no	no	2	N/A	N/A	No		discarded	0
2012	136	28	1y4y	3	1	Mestizo	1	Chimborazo	5	Riobamba	yes	1	2	3	yes	Maculopapular	no	no	no	no	yes	no	no	2	N/A	N/A	No		discarded	0
2012	144	1	1y4y	3	2	Mestizo	1	Cotopaxi	7	Latacunga	yes	1	2	3	yes	Maculopapular	no	yes	no	no	no	no	no	2	N/A	N/A	No		discarded	0
2012	163	9	1y4y	3	2	Indígena	2	Cotopaxi	7	Latacunga	yes	1	2	3	yes	Maculopapular	no	no	no	no	no	no	no	2	N/A	N/A	No		discarded	0
2012	168	11	1y4y	3	1	Mestizo	1	Cotopaxi	7	Latacunga	yes	1	2	3	yes	Maculopapular	no	no	no	no	no	no	no	2	N/A	N/A	No		discarded	0
2012	188	27	1y4y	3	1	Mestizo	1	Cotopaxi	7	Latacunga	yes	1	2	3	yes	Maculopapular	no	no	no	no	no	no	no	2	N/A	N/A	No		discarded	0
2012	190	29	1y4y	3	2	Mestizo	1	Cotopaxi	7	Latacunga	yes	1	2	3	yes	Maculopapular	no	no	no	no	no	no	no	2	N/A	N/A	No		discarded	0
2012	194	2	1y4y	3	2	Mestizo	1	EL ORO	8	EL GUABO	yes	1	2	3	yes	Maculopapular	yes	yes	yes	no	no	yes	no	2	N/A	N/A	No		discarded	0
2012	207	8	1y4y	3	1	Mestizo	1	EL ORO	8	ARENILLAS	yes	1	2	3	yes	Maculopapular	no	yes	no	no	no	yes	no	2	N/A	N/A	No		discarded	0
2012	248	29	1y4y	3	1	Mestizo	1	EL ORO	8	PORTOVELO	yes	1	2	3	yes	Maculopapular	no	no	yes	no	no	no	no	2	N/A	N/A	No		discarded	0
2011	276	45	1y4y	3	2	Mestizo	1	Azuay	1	Cuenca	yes	1	2	3	yes	Maculopapular	yes	yes	no	no	no	no	no	2	N/A	N/A	No		discarded	0
2012	327	3	1y4y	3	2	Mestizo	1	Guayas	10	Urbina Jado	yes	1	2	3	yes	Maculopapular	no	yes	yes	no	yes	no	no	2	N/A	N/A	No		discarded	0
2012	331	1	1y4y	3	1	Mestizo	1	Guayas	10	Urbina Jado	yes	1	2	3	yes	Maculopapular	no	yes	yes	no	yes	no	no	2	N/A	N/A	No		discarded	0
2012	332	3	1y4y	3	2	Mestizo	1	Guayas	10	Urbina Jado	yes	1	2	3	yes	other	no	no	no	no	no	no	no	2	N/A	N/A	No		discarded	0
2012	344	4	1y4y	3	2	Mestizo	1	Guayas	10	Urbina Jado	yes	1	2	3	yes	other	no	no	no	no	no	yes	no	2	N/A	N/A	No		discarded	0
2012	357	4	1y4y	3	1	Mestizo	1	Guayas	10	Urbina Jado	yes	1	2	3	yes	other	no	no	no	no	no	yes	no	2	N/A	N/A	No		discarded	0
2012	373	10	1y4y	3	1	Mestizo	1	Guayas	10	Pedro Carbo	yes	1	2	3	yes	Maculopapular	no	no	no	no	no	no	no	2	N/A	N/A	No		discarded	0
2012	383	11	1y4y	3	1	Mestizo	1	Guayas	10	BALZAR	yes	1	2	3	yes	Maculopapular	no	yes	yes	no	no	no	no	2	N/A	N/A	No		discarded	0
2012	385	11	1y4y	3	1	Mestizo	1	Guayas	10	Guayaquil	yes	1	2	3	yes	Maculopapular	yes	no	no	no	no	no	no	2	N/A	N/A	No		discarded	0
2011	400	42	1y4y	3	1	Mestizo	1	Cotopaxi	7	Salcedo	yes	1	2	3	yes	other	no	yes	no	no	no	no	no	2	N/A	N/A	No		discarded	0
2011	430	51	1y4y	3	2	Indígena	2	Cotopaxi	7	Latacunga	yes	1	2	3	yes	Maculopapular	no	yes	yes	no	no	no	no	2	N/A	N/A	No		discarded	0
2012	432	20	1y4y	3	1	Mestizo	1	Guayas	10	Samborondon	yes	1	2	3	yes	Maculopapular	no	no	yes	no	no	no	no	2	N/A	N/A	No		discarded	0
2012	468	26	1y4y	3	2	Mestizo	1	Guayas	10	Urbina Jado	yes	1	2	3	yes	Maculopapular	no	no	no	no	no	no	no	2	N/A	N/A	No		discarded	0
2012	496	9	1y4y	3	1	Mestizo	1	IMBABURA	11	OTAVALO	yes	1	2	3	NO	Maculopapular	no	no	no	no	yes	no	no	2	N/A	N/A	No		discarded	0
2012	546	20	1y4y	3	1	Mestizo	1	LOJA	12	LOJA	yes	1	2	3	yes	Maculopapular	no	yes	yes	no	no	yes	no	2	N/A	N/A	No		discarded	0
2012	550	21	1y4y	3	1	Indígena	2	LOJA	12	LOJA	yes	1	2	3	yes	Maculopapular	no	no	no	no	no	no	no	2	N/A	N/A	No		discarded	0
2012	555	22	1y4y	3	1	Mestizo	1	LOJA	12	LOJA	yes	1	2	3	yes	Maculopapular	no	yes	no	no	no	no	no	2	N/A	N/A	No		discarded	0
2012	560	24	1y4y	3	1	Mestizo	1	LOJA	12	LOJA	yes	1	2	3	yes	Maculopapular	no	yes	yes	no	yes	no	no	2	N/A	N/A	No		discarded	0
2012	565	1	1y4y	3	1	Mestizo	1	LOS RIOS	13	VINCES	yes	1	2	3	yes	other	no	no	yes	no	yes	no	no	2	N/A	N/A	No		discarded	0
2012	566	2	1y4y	3	2	Mestizo	1	LOS RIOS	13	BABAHOYO	yes	1	2	3	yes	Maculopapular	no	no	no	no	no	no	no	2	N/A	N/A	No		discarded	0
2011	572	33	1y4y	3	1	Mestizo	1	Esmeraldas	9	Esmeraldas	yes	1	2	3	yes	Maculopapular	no	no	yes	no	no	no	no	2	N/A	N/A	No		discarded	0
2012	575	11	1y4y	3	1	Mestizo	1	LOS RIOS	13	URDANETA	yes	1	2	3	yes	Maculopapular	no	no	no	no	yes	no	no	2	N/A	N/A	No		discarded	0
2012	577	12	1y4y	3	2	Mestizo	1	LOS RIOS	13	VINCES	yes	1	2	3	yes	missing data	no	no	no	no	no	no	no	2	N/A	N/A	No		discarded	0
2012	588	23	1y4y	3	1	Afroecu	3	LOS RIOS	13	VENTANAS	yes	1	2	3	yes	missing data	no	no	yes	no	yes	no	no	2	N/A	N/A	No		discarded	0
2012	601	7	1y4y	3	1	Mestizo	1	MANABI	14	SUCRE	yes	1	2	3	yes	Maculopapular	no	yes	yes	no	no	yes	no	2	N/A	N/A	No		discarded	0
2012	605	8	1y4y	3	2	Mestizo	1	MANABI	14	PORTOVIEJO	yes	1	2	3	yes	Maculopapular	no	no	no	no	no	missing data	no	2	N/A	N/A	No		discarded	0
2012	620	9	1y4y	3	1	Mestizo	1	MANABI	14	MANTA	yes	1	2	3	yes	Maculopapular	yes	yes	no	no	no	no	no	2	N/A	N/A	No		discarded	0
2012	623	10	1y4y	3	1	Mestizo	1	MANABI	14	PUERTO LOPEZ	yes	1	2	3	yes	Maculopapular	no	no	no	no	no	yes	no	2	N/A	N/A	No		discarded	0
2012	643	12	1y4y	3	1	Mestizo	1	MANABI	14	PORTOVIEJO	yes	1	2	3	yes	Maculopapular	no	no	yes	no	no	no	no	2	N/A	N/A	No		discarded	0
2012	657	11	1y4y	3	1	Mestizo	1	MANABI	14	MONTECRISTI	yes	1	2	3	yes	Maculopapular	yes	yes	yes	no	no	missing data	no	2	N/A	N/A	No		discarded	0
2012	659	12	1y4y	3	2	Mestizo	1	MANABI	14	MANTA	yes	1	2	3	yes	Maculopapular	no	no	no	no	no	no	no	2	N/A	N/A	No		discarded	0
2012	664	13	1y4y	3	1	Mestizo	1	MANABI	14	JIPIJAPA	yes	1	2	3	yes	Maculopapular	yes	yes	yes	no	no	no	no	2	N/A	N/A	No		discarded	0
2012	727	19	1y4y	3	2	Mestizo	1	MANABI	14	PORTOVIEJO	yes	1	2	3	yes	Maculopapular	no	no	no	no	no	no	no	2	N/A	N/A	No		discarded	0
2012	739	20	1y4y	3	1	Mestizo	1	MANABI	14	MANTA	yes	1	2	3	yes	Maculopapular	no	no	yes	no	no	yes	no	2	N/A	N/A	No		discarded	0
2012	748	20	1y4y	3	1	Mestizo	1	MANABI	14	PORTOVIEJO	yes	1	2	3	yes	Maculopapular	no	no	no	no	no	no	no	2	N/A	N/A	No		discarded	0
2012	758	21	1y4y	3	2	Mestizo	1	MANABI	14	MANTA	yes	1	2	3	yes	Maculopapular	no	no	no	no	no	no	no	2	N/A	N/A	No		discarded	0
2012	761	21	1y4y	3	2	Mestizo	1	MANABI	14	JIPIJAPA	yes	1	2	3	yes	Maculopapular	no	no	yes	no	yes	no	no	2	N/A	N/A	No		discarded	0
2012	787	25	1y4y	3	2	Mestizo	1	MANABI	14	PORTOVIEJO	yes	1	2	3	yes	Maculopapular	no	no	no	no	no	yes	no	2	N/A	N/A	No		discarded	0
2012	823	6	1y4y	3	2	Mestizo	1	Morona Santiago	15	Morona	yes	1	2	3	NO	Maculopapular	no	yes	yes	no	no	no	no	2	N/A	N/A	No		discarded	0
2012	828	7	1y4y	3	2	Indígena	2	Morona Santiago	15	Morona	yes	1	2	3	yes	Maculopapular	yes	yes	yes	no	no	no	no	2	N/A	N/A	No		discarded	0
2012	847	12	1y4y	3	1	Mestizo	1	Morona Santiago	15	Santiago	yes	1	2	3	NO	Maculopapular	no	no	no	no	yes	no	no	2	N/A	N/A	No		discarded	0
2012	851	13	1y4y	3	1	Mestizo	1	Morona Santiago	15	Sucúa	yes	1	2	3	NO	Maculopapular	no	no	no	no	no	no	no	2	N/A	N/A	No		discarded	0
2011	877	43	1y4y	3	1	Mestizo	1	Pichincha	19	Quito	yes	1	2	3	yes	Maculopapular	no	no	no	no	no	no	no	2	N/A	N/A	No		discarded	0
2011	896	45	1y4y	3	1	Mestizo	1	Pichincha	19	Quito	yes	1	2	3	yes	Maculopapular	no	no	no	no	no	no	no	2	N/A	N/A	No		discarded	0
2012	1009	11	1y4y	3	1	Mestizo	1	Pichincha	19	Quito	yes	1	2	3	yes	Maculopapular	no	yes	yes	no	no	no	no	2	N/A	N/A	No		discarded	0
2012	1010	11	1y4y	3	1	Mestizo	1	Pichincha	19	Quito	yes	1	2	3	yes	Maculopapular	yes	yes	yes	no	yes	no	no	2	N/A	N/A	No		discarded	0
2012	1027	13	1y4y	3	1	Mestizo	1	Pichincha	19	Quito	yes	1	2	3	yes	Maculopapular	no	no	no	no	no	no	no	2	N/A	N/A	No		discarded	0
2012	1031	13	1y4y	3	1	Mestizo	1	Pichincha	19	Quito	yes	1	2	3	yes	Maculopapular	no	no	no	no	no	no	no	2	N/A	N/A	No		discarded	0
2011	1048	49	1y4y	3	1	Mestizo	1	Pastaza	18	Pastaza	yes	1	2	3	yes	Maculopapular	no	yes	yes	no	yes	no	no	2	N/A	N/A	No		discarded	0
2012	1094	20	1y4y	3	2	Mestizo	1	Pichincha	19	Quito	yes	1	2	3	yes	Maculopapular	no	no	no	no	yes	no	no	2	N/A	N/A	No		discarded	0
2012	1105	22	1y4y	3	1	Mestizo	1	Pichincha	19	Quito	yes	1	2	3	NO	other	yes	no	yes	no	yes	no	no	2	N/A	N/A	No		discarded	0
2012	1106	22	1y4y	3	2	Mestizo	1	Pichincha	19	Quito	yes	1	2	3	yes	Maculopapular	no	no	no	no	no	no	no	2	N/A	N/A	No		discarded	0
2012	1109	12	1y4y	3	1	Mestizo	1	Pichincha	19	Quito	yes	1	2	3	yes	Maculopapular	no	no	yes	no	no	no	no	2	N/A	N/A	No		discarded	0
2012	1122	24	1y4y	3	2	Mestizo	1	Pichincha	19	Quito	yes	1	2	3	yes	Maculopapular	yes	no	yes	no	no	no	no	2	N/A	N/A	No		discarded	0
2012	1143	26	1y4y	3	1	Mestizo	1	Pichincha	19	Quito	yes	1	2	3	yes	Maculopapular	missing data	missing data	missing data	missing data	missing data	missing data	no	2	N/A	N/A	No		discarded	0
2012	1168	30	1y4y	3	2	Mestizo	1	Pichincha	19	Quito	yes	1	2	3	yes	Maculopapular	no	no	no	no	no	no	no	2	N/A	N/A	No		discarded	0
2012	1178	2	1y4y	3	2	Mestizo	1	Tungurahua	23	Patate	yes	1	2	3	yes	Maculopapular	no	yes	yes	no	yes	no	no	2	N/A	N/A	No		discarded	0
2012	1179	2	1y4y	3	1	Indígena	2	Tungurahua	23	Pelileo	yes	1	2	3	yes	Maculopapular	no	no	no	no	no	missing data	no	2	N/A	N/A	No		discarded	0
2012	1180	2	1y4y	3	2	Indígena	2	Tungurahua	23	Ambato	yes	1	2	3	yes	Maculopapular	no	no	yes	no	no	no	no	2	N/A	N/A	No		discarded	0
2012	1195	7	1y4y	3	1	Mestizo	1	Tungurahua	23	Patate	yes	1	2	3	yes	Maculopapular	no	no	no	no	no	no	no	2	N/A	N/A	No		discarded	0
2012	1196	10	1y4y	3	2	Indígena	2	Tungurahua	23	Ambato	yes	1	2	3	yes	Maculopapular	no	yes	no	no	no	no	no	2	N/A	N/A	No		discarded	0
2012	1197	10	1y4y	3	1	Indígena	2	Tungurahua	23	Ambato	yes	1	2	3	yes	Maculopapular	no	no	no	no	no	no	no	2	N/A	N/A	No		discarded	0
2012	1222	16	1y4y	3	2	Indígena	2	Tungurahua	23	Ambato	yes	1	2	3	NO	Maculopapular	no	no	no	no	no	no	no	2	N/A	N/A	No		discarded	0
2012	1238	24	1y4y	3	1	Mestizo	1	Tungurahua	23	Ambato	yes	1	2	3	yes	Maculopapular	yes	yes	yes	no	no	no	no	2	N/A	N/A	No		discarded	0
2012	1239	25	1y4y	3	2	Indígena	2	Tungurahua	23	Patate	yes	1	2	3	yes	Maculopapular	yes	yes	yes	no	no	yes	no	2	N/A	N/A	No		discarded	0
2012	1242	26	1y4y	3	1	Indígena	2	Tungurahua	23	Patate	yes	1	2	3	yes	Maculopapular	no	yes	yes	no	yes	no	no	2	N/A	N/A	No		discarded	0
2012	1259	23	1y4y	3	1	Mestizo	1	Carchi	4	Tulcan	yes	1	2	3	yes	Maculopapular	no	no	no	no	no	no	no	2	N/A	N/A	No		discarded	0
2012	1264	29	1y4y	3	2	Mestizo	1	Carchi	4	Tulcan	yes	1	2	3	yes	Maculopapular	yes	yes	yes	no	no	yes	no	2	N/A	N/A	No		discarded	0
2012	1275	23	1y4y	3	1	Mestizo	1	SANTA ELENA	20	SALINAS	yes	1	2	3	yes	Maculopapular	no	yes	yes	no	no	no	no	2	N/A	N/A	No		discarded	0
2012	1276	23	1y4y	3	1	Mestizo	1	SANTA ELENA	20	SALINAS	yes	1	2	3	yes	Maculopapular	no	yes	yes	no	no	yes	no	2	N/A	N/A	No		discarded	0
2012	1290	6	1y4y	3	1	Mestizo	1	santo domingo	21	sto. domingo	yes	1	2	3	yes	Maculopapular	no	no	no	no	no	no	no	2	N/A	N/A	No		discarded	0
2012	1328	25	1y4y	3	2	Mestizo	1	ZAMORA CHINCHIPE	24	CENTINELA DEL CONDOR	yes	1	2	3	yes	Maculopapular	no	no	no	no	no	no	no	2	N/A	N/A	No		discarded	0
2011	1707	16	1y4y	3	1	Mestizo	1	MANABI	14	PORTOVIEJO	yes	1	2	3	NO	Maculopapular	yes	no	no	no	no	no	no	2	N/A	N/A	No		discarded	0
2011	1713	19	1y4y	3	2	Mestizo	1	MANABI	14	MANTA	yes	1	2	3	NO	Maculopapular	no	no	no	no	no	no	no	2	N/A	N/A	No		discarded	0
2011	1875	48	1y4y	3	2	Mestizo	1	MANABI	14	CHONE	yes	1	2	3	yes	Maculopapular	no	no	yes	no	no	no	no	2	N/A	N/A	No		discarded	0
2011	1969	42	1y4y	3	1	Mestizo	1	LOJA	12	PALTAS	yes	1	2	3	yes	Maculopapular	yes	yes	yes	no	no	no	no	2	N/A	N/A	No		discarded	0
2011	2015	19	1y4y	3	1	Mestizo	1	EL ORO	8	HUAQUILLAS	yes	1	2	3	yes	Maculopapular	no	no	no	no	no	no	no	2	N/A	N/A	No		discarded	0
2011	2113	43	1y4y	3	1	Mestizo	1	IMBABURA	11	IBARRA	yes	1	2	3	yes	Maculopapular	no	no	yes	no	no	no	no	2	N/A	N/A	No		discarded	0
2011	2115	44	1y4y	3	2	Mestizo	1	IMBABURA	11	IBARRA	yes	1	2	3	yes	Maculopapular	no	yes	yes	no	no	yes	no	2	N/A	N/A	No		discarded	0
2011	2116	46	1y4y	3	2	Mestizo	1	IMBABURA	11	ANTONIO ANTE	yes	1	2	3	yes	Maculopapular	no	no	no	no	no	no	no	2	N/A	N/A	No		discarded	0
2011	2166	48	1y4y	3	2	Mestizo	1	santo domingo	21	sto. domingo	yes	1	2	3	yes	Maculopapular	missing data	missing data	missing data	missing data	missing data	missing data	no	2	N/A	N/A	No		discarded	0
2011	2167	48	1y4y	3	1	Mestizo	1	santo domingo	21	sto. domingo	yes	1	2	3	yes	Maculopapular	no	no	no	no	no	no	no	2	N/A	N/A	No		discarded	0
2011	2300	46	1y4y	3	2	Mestizo	1	Los Rios	13	Valencia	yes	1	2	3	yes	Maculopapular	no	yes	yes	no	no	no	no	2	N/A	N/A	No		discarded	0
2011	2335	49	1y4y	3	2	Mestizo	1	Los Rios	13	VENTANAS	yes	1	2	3	yes	Maculopapular	no	no	no	no	yes	yes	no	2	N/A	N/A	No		discarded	0
2011	2341	50	1y4y	3	2	Mestizo	1	Los Rios	13	VENTANAS	yes	1	2	3	yes	Maculopapular	no	no	no	no	no	no	no	2	N/A	N/A	No		discarded	0
2011	2345	50	1y4y	3	1	Mestizo	1	Los Rios	13	Buena Fe	yes	1	2	3	yes	Maculopapular	no	no	yes	no	yes	no	no	2	N/A	N/A	No		discarded	0
2011	2347	50	1y4y	3	1	Mestizo	1	Los Rios	13	VENTANAS	yes	1	2	3	yes	Maculopapular	no	yes	no	no	no	no	no	2	N/A	N/A	No		discarded	0
2011	2350	51	1y4y	3	2	Mestizo	1	Los Rios	13	VENTANAS	yes	1	2	3	yes	Maculopapular	no	no	yes	no	no	yes	no	2	N/A	N/A	No		discarded	0
2011	2351	51	1y4y	3	1	Mestizo	1	Los Rios	13	VENTANAS	yes	1	2	3	yes	Maculopapular	no	no	yes	no	no	no	no	2	N/A	N/A	No		discarded	0
2011	2354	52	1y4y	3	1	Mestizo	1	Los Rios	13	Palenque	yes	1	2	3	yes	Maculopapular	no	no	yes	no	yes	no	no	2	N/A	N/A	No		discarded	0
2011		50	1y4y	3	1	Indígena	2	CHIMBORAZO	5	RIOBAMBA	yes	1	2	3	yes	Maculopapular	yes	yes	yes	no	no	no	no	2	N/A	N/A	No		discarded	0
2011	1733	28	1y4y	3	1	Mestizo	1	MANABI	14	PORTOVIEJO	yes	1	2	3	NO	Maculopapular	no	yes	yes	no	yes	no	missing data	99	missing data	missing data	No		discarded	0
2012	129	25	1y4y	3	1	Mestizo	1	Chimborazo	5	Riobamba	yes	1	2	3	yes	missing data	no	yes	yes	no	yes	no	yes	1	measles	missing data	No		discarded	0
2012	319	2	1y4y	3	1	Mestizo	1	Guayas	10	Milagro	yes	1	2	3	yes	Maculopapular	no	yes	no	no	yes	yes	yes	1	measles	missing data	No		discarded	0
2012	351	3	1y4y	3	1	Mestizo	1	Guayas	10	Guayaquil	yes	1	2	3	yes	Maculopapular	no	yes	no	no	yes	no	yes	1	measles	missing data	No		discarded	0
2012	384	8	1y4y	3	1	Mestizo	1	Guayas	10	Guayaquil	yes	1	2	3	NO	Maculopapular	no	yes	yes	no	no	no	yes	1	measles	missing data	No		discarded	0
2011	579	42	1y4y	3	2	Mestizo	1	Esmeraldas	9	Atacames	yes	1	2	3	yes	Maculopapular	no	yes	yes	no	no	no	yes	1	measles	N/A	No		discarded	0
2012	821	6	1y4y	3	2	Indígena	2	Morona Santiago	15	Huamboya	yes	1	2	3	NO	Maculopapular	yes	yes	yes	no	yes	yes	yes	1	pneumonia	pneumonia	No		discarded	0
2012	877	18	1y4y	3	2	Indígena	2	Morona Santiago	15	Tiwintza	yes	1	2	3	yes	Maculopapular	no	no	yes	no	no	no	yes	1	pneumonia	missing data	No		discarded	0
2011	1832	44	1y4y	3	2	Mestizo	1	MANABI	14	MANTA	yes	1	2	3	yes	Maculopapular	no	yes	no	no	yes	yes	yes	1	missing data	missing data	No		discarded	0
2011	1418	41	1y4y	3	1	Mestizo	1	Guayas	10	Guayaquil	yes	1	2	3	NO	other	no	no	no	no	no	no	no	2	N/A	N/A	No		discarded	0
2011	1476	42	1y4y	3	1	Mestizo	1	Guayas	10	Guayaquil	yes	1	2	3	yes	Maculopapular	no	no	no	no	no	no	no	2	N/A	N/A	No		discarded	0
2011	1505	43	1y4y	3	1	Mestizo	1	Guayas	10	Guayaquil	yes	1	2	3	yes	Maculopapular	no	no	yes	no	yes	no	no	2	N/A	N/A	No		discarded	0
2011	1510	43	1y4y	3	2	Mestizo	1	Guayas	10	Guayaquil	yes	1	2	3	NO	Maculopapular	yes	no	no	no	no	no	no	2	N/A	N/A	No		discarded	0
2011	1537	45	1y4y	3	1	Mestizo	1	Guayas	10	Guayaquil	yes	1	2	3	yes	Maculopapular	no	yes	yes	no	no	no	no	2	N/A	N/A	No		discarded	0
2011	1539	45	1y4y	3	1	Mestizo	1	Guayas	10	Guayaquil	yes	1	2	3	yes	Maculopapular	yes	no	no	no	yes	no	no	2	N/A	N/A	No		discarded	0
2011	1579	46	1y4y	3	2	Mestizo	1	Guayas	10	Guayaquil	yes	1	2	3	yes	Maculopapular	yes	no	no	no	yes	no	no	2	N/A	N/A	No		discarded	0
2011	1585	47	1y4y	3	1	Mestizo	1	Guayas	10	Guayaquil	yes	1	2	3	yes	Maculopapular	no	no	yes	no	yes	yes	no	2	N/A	N/A	No		discarded	0
2011	1599	46	1y4y	3	1	Mestizo	1	Guayas	10	Alfredo Baquerizo Moreno	yes	1	2	3	yes	Maculopapular	no	no	yes	no	no	no	no	2	N/A	N/A	No		discarded	0
2011	1641	49	1y4y	3	1	Mestizo	1	Guayas	10	Guayaquil	yes	1	2	3	yes	Maculopapular	no	no	no	yes	yes	no	no	2	N/A	N/A	No		discarded	0
2011	1664	51	1y4y	3	2	Mestizo	1	Guayas	10	Guayaquil	yes	1	2	3	yes	Maculopapular	yes	yes	yes	no	yes	no	no	2	N/A	N/A	No		discarded	0
2011	2308	47	1y4y	3	1	Mestizo	1	Los Rios	13	VENTANAS	yes	1	2	3	yes	Maculopapular	no	no	no	no	no	no	no	2	N/A	N/A	No		discarded	0
2011	2312	47	1y4y	3	2	Mestizo	1	Los Rios	13	VENTANAS	yes	1	2	3	yes	Maculopapular	no	no	no	no	yes	no	no	2	N/A	N/A	No		discarded	0
2011	2112	43	1y4y	3	2	Mestizo	1	IMBABURA	11	IBARRA	yes	1	2	3	yes	Maculopapular	no	no	no	no	yes	no	no	2	N/A	N/A	No		posvacunal	0
[truncated: 1,701 more rows]

## Sheet: Data Dictionary
No.	Year	SE	Age	Sex	Etnicity	Province	County	Vaccination	Dose	Rash	Conjuntivitis	Coriza	Cough	Koplik spots	Adenopathy	Arthralgias	Hospitilizations	Initial Diagnosis	Final Diagnosis	Death	Final Classification	Case
			1- <6 months	1-Male	1-Mestizo	1-Azuay		1-yes	1- 0 doses								1-yes					0- not measles
			2- 6-11 months	2-Female	2- Indigenous	2-Bolivar		2-no	2- 1 dose								2-no					1-laboratory confirmed case of measles or primary contact
			3- 1-4 years		3-Afro-Ecuadorian	3-Cañar		3-not applicable due to age	3- 2 doses								99- missing data					99- missing data
			4- 5-9 years			4-Carchi		88- do not know	4- 3-7 doses
			5- 10-14 years			5-Chimborazo			5- Not applicable
			6- 15-19 years			6-Colombia			88- do not know
			7- 20-39 years			7-Cotopaxi			99- missing data
			8- >40 years			8-El Oro
			99- missing data			9-Esmeraldas
						10-Guayas
						11-Imbabura
						12-Loja
						13-Los Rios
						14-Manabi
						15-Morona Santiago
						16-Napo
						17-Orellana
						18-Pastaza
						19-Pichincha
						20-Santa Elena
						21-Santo Domingo
						22-Sucumbios
						23-Tungurahua
						24-Zamora Chinchipe
